# Supplementary material for: The causal effects of immune cells on pancreatic cancer: A 2‑sample Mendelian randomization study
Source: Medicine (Baltimore). 2024 Apr 19;103(16):e37797. doi: 10.1097/MD.0000000000037797 (PMC11029941; doi:10.1097/MD.0000000000037797)
Supplement: Supplementary file 2 [file medi-103-e37797-s002.xlsx]

## Sheet: harmonise
Exploration of The Causal Effect of Immunophenotypes Onset On Pancreatic Cancer（Data combined after reconciliation of exposure and outcome.）
CD11c+ monocyte %monocyte
SNP	effect_allele.exposure	other_allele.exposure	effect_allele.outcome	other_allele.outcome	beta.exposure	beta.outcome	eaf.exposure	eaf.outcome	remove	palindromic	ambiguous	id.outcome	pos.outcome	pval.outcome	se.outcome	outcome	mr_keep.outcome	pval_origin.outcome	data_source.outcome	pos.exposure	samplesize.exposure	se.exposure	chr.exposure	pval.exposure	id.exposure	exposure	mr_keep.exposure	pval_origin.exposure	data_source.exposure	action	mr_keep	samplesize.outcome	R2	f	meanf
rs10227905	G	T	G	T	0.1214	0.00175504	0.3971	0.406997	FALSE	FALSE	FALSE	10hAjG	122435207	0.963667	0.0385281	outcome	TRUE	reported	textfile	122075261	3043	0.0271	7	7.70602e-06	ebi-a-GCST90001449	|| id:ebi-a-GCST90001449	TRUE	reported	igd	2	TRUE	NA	0.00655152	20.0546	22.2632
rs115058278	A	T	A	T	0.4772	0.0966478	0.0168	0.0170006	FALSE	TRUE	FALSE	10hAjG	102196834	0.510695	0.146936	outcome	TRUE	reported	textfile	101915678	3043	0.1021	3	3.10699e-06	ebi-a-GCST90001449	|| id:ebi-a-GCST90001449	TRUE	reported	igd	2	TRUE	NA	0.00712756	21.8305	22.2632
rs11610005	G	C	G	C	-0.124	0.00775651	0.4358	0.430141	FALSE	TRUE	TRUE	10hAjG	27813277	0.840115	0.0384468	outcome	TRUE	reported	textfile	27966210	3043	0.02698	12	4.532e-06	ebi-a-GCST90001449	|| id:ebi-a-GCST90001449	TRUE	reported	igd	2	FALSE	NA	0.00689371	21.1093	22.2632
rs11766273	A	G	A	G	0.591	0.0936105	0.0115	0.159724	FALSE	FALSE	FALSE	10hAjG	22736044	0.073421	0.0522905	outcome	TRUE	reported	textfile	22775663	3043	0.1283	7	4.23399e-06	ebi-a-GCST90001449	|| id:ebi-a-GCST90001449	TRUE	reported	igd	2	TRUE	NA	0.00692471	21.2049	22.2632
rs117909439	T	C	T	C	-0.6761	0.120407	0.0089	0.0193461	FALSE	FALSE	FALSE	10hAjG	29449004	0.390319	0.140165	outcome	TRUE	reported	textfile	29918210	3043	0.1414	14	1.81201e-06	ebi-a-GCST90001449	|| id:ebi-a-GCST90001449	TRUE	reported	igd	2	TRUE	NA	0.00745711	22.8474	22.2632
rs11921245	C	T	C	T	0.1661	0.0482759	0.1456	0.208305	FALSE	FALSE	FALSE	10hAjG	65590845	0.305415	0.0471034	outcome	TRUE	reported	textfile	65576520	3043	0.03726	3	8.53395e-06	ebi-a-GCST90001449	|| id:ebi-a-GCST90001449	TRUE	reported	igd	2	TRUE	NA	0.00648821	19.8595	22.2632
rs13186506	T	A	T	A	-0.1934	0.0421555	0.104	0.0934231	FALSE	TRUE	FALSE	10hAjG	59816089	0.518743	0.0653285	outcome	TRUE	reported	textfile	59111915	3043	0.04296	5	6.99697e-06	ebi-a-GCST90001449	|| id:ebi-a-GCST90001449	TRUE	reported	igd	2	TRUE	NA	0.00661606	20.2534	22.2632
rs13241407	G	A	G	A	-0.28	-0.0677619	0.0483	0.0323821	FALSE	FALSE	FALSE	10hAjG	153987735	0.53155	0.108308	outcome	TRUE	reported	textfile	153684820	3043	0.06121	7	4.94698e-06	ebi-a-GCST90001449	|| id:ebi-a-GCST90001449	TRUE	reported	igd	2	TRUE	NA	0.00682957	20.9115	22.2632
rs1381984	A	G	A	G	-0.1569	-0.0432643	0.1661	0.247251	FALSE	FALSE	FALSE	10hAjG	54038765	0.326631	0.0441058	outcome	TRUE	reported	textfile	52655304	3043	0.0349	20	7.19598e-06	ebi-a-GCST90001449	|| id:ebi-a-GCST90001449	TRUE	reported	igd	2	TRUE	NA	0.00659809	20.1981	22.2632
rs17689291	C	G	C	G	-0.575	-0.0927905	0.0107	0.038019	FALSE	TRUE	FALSE	10hAjG	93025002	0.356635	0.100663	outcome	TRUE	reported	textfile	94037230	3043	0.1295	8	9.29694e-06	ebi-a-GCST90001449	|| id:ebi-a-GCST90001449	TRUE	reported	igd	2	TRUE	NA	0.00643709	19.702	22.2632
rs191730825	G	A	G	A	0.4346	-0.44669	0.0292	0.000604524	FALSE	FALSE	FALSE	10hAjG	46147567	0.610117	0.876023	outcome	TRUE	reported	textfile	46613239	3043	0.08042	1	7.006e-08	ebi-a-GCST90001449	|| id:ebi-a-GCST90001449	TRUE	reported	igd	2	TRUE	NA	0.00950607	29.1854	22.2632
rs35149557	C	T	C	T	0.1579	0.00921826	0.198	0.115484	FALSE	FALSE	FALSE	10hAjG	5441035	0.875889	0.0590224	outcome	TRUE	reported	textfile	5421681	3043	0.03301	20	1.79602e-06	ebi-a-GCST90001449	|| id:ebi-a-GCST90001449	TRUE	reported	igd	2	TRUE	NA	0.00746308	22.8659	22.2632
rs35237330	A	G	A	G	-0.2147	-0.114388	0.0971	0.0512749	FALSE	FALSE	FALSE	10hAjG	181847590	0.185577	0.08641	outcome	TRUE	reported	textfile	182768743	3043	0.04484	4	1.76901e-06	ebi-a-GCST90001449	|| id:ebi-a-GCST90001449	TRUE	reported	igd	2	TRUE	NA	0.00747775	22.9112	22.2632
rs4922033	T	C	T	C	0.1211	0.0643941	0.3899	0.373568	FALSE	FALSE	FALSE	10hAjG	19468792	0.100776	0.0392383	outcome	TRUE	reported	textfile	19326303	3043	0.02694	8	7.22404e-06	ebi-a-GCST90001449	|| id:ebi-a-GCST90001449	TRUE	reported	igd	2	TRUE	NA	0.00659655	20.1933	22.2632
rs57566659	C	G	C	G	0.3158	0.108756	0.0462	0.0811263	FALSE	TRUE	FALSE	10hAjG	42579441	0.12068	0.0700785	outcome	TRUE	reported	textfile	42973243	3043	0.06253	12	4.66702e-07	ebi-a-GCST90001449	|| id:ebi-a-GCST90001449	TRUE	reported	igd	2	TRUE	NA	0.00831228	25.4895	22.2632
rs62002392	G	A	G	A	0.1924	-0.017704	0.1119	0.077731	FALSE	FALSE	FALSE	10hAjG	36908078	0.803496	0.0711506	outcome	TRUE	reported	textfile	37200279	3043	0.04225	15	5.50605e-06	ebi-a-GCST90001449	|| id:ebi-a-GCST90001449	TRUE	reported	igd	2	TRUE	NA	0.0067687	20.7239	22.2632
rs73073066	T	C	T	C	0.4148	-0.0913038	0.023	0.0597562	FALSE	FALSE	FALSE	10hAjG	23447351	0.258629	0.0808257	outcome	TRUE	reported	textfile	23486970	3043	0.08775	7	2.377e-06	ebi-a-GCST90001449	|| id:ebi-a-GCST90001449	TRUE	reported	igd	2	TRUE	NA	0.0072896	22.3305	22.2632
rs74610143	T	C	T	C	0.6366	0.0206982	0.0125	0.00702789	FALSE	FALSE	FALSE	10hAjG	173026751	0.929404	0.233629	outcome	TRUE	reported	textfile	172744541	3043	0.1245	3	3.36597e-07	ebi-a-GCST90001449	|| id:ebi-a-GCST90001449	TRUE	reported	igd	2	TRUE	NA	0.00851877	26.1282	22.2632
rs75256410	T	C	T	C	0.545	0.396257	0.0122	0.00533918	FALSE	FALSE	FALSE	10hAjG	177487226	0.139079	0.267881	outcome	TRUE	reported	textfile	176914227	3043	0.1202	5	6.05494e-06	ebi-a-GCST90001449	|| id:ebi-a-GCST90001449	TRUE	reported	igd	2	TRUE	NA	0.00671055	20.5446	22.2632
rs76968110	A	G	A	G	-0.4763	-0.220448	0.0189	0.00806893	FALSE	FALSE	FALSE	10hAjG	30691617	0.296479	0.211155	outcome	TRUE	reported	textfile	31160823	3043	0.0957	14	6.82402e-07	ebi-a-GCST90001449	|| id:ebi-a-GCST90001449	TRUE	reported	igd	2	TRUE	NA	0.00807448	24.7544	22.2632
rs8065103	G	A	G	A	0.1465	0.0395166	0.7212	0.673905	FALSE	FALSE	FALSE	10hAjG	46985110	0.328382	0.0404312	outcome	TRUE	reported	textfile	45062476	3043	0.02963	17	8.10793e-07	ebi-a-GCST90001449	|| id:ebi-a-GCST90001449	TRUE	reported	igd	2	TRUE	NA	0.00796957	24.4302	22.2632
CD39+ resting Treg %resting Treg
SNP	effect_allele.exposure	other_allele.exposure	effect_allele.outcome	other_allele.outcome	beta.exposure	beta.outcome	eaf.exposure	eaf.outcome	remove	palindromic	ambiguous	id.outcome	pos.outcome	pval.outcome	se.outcome	outcome	mr_keep.outcome	pval_origin.outcome	data_source.outcome	se.exposure	pval.exposure	chr.exposure	samplesize.exposure	pos.exposure	id.exposure	exposure	mr_keep.exposure	pval_origin.exposure	data_source.exposure	action	mr_keep	samplesize.outcome	R2	f	meanf
rs10882701	C	A	C	A	-0.3681	-0.0689464	0.5141	0.576381	FALSE	FALSE	FALSE	tUpSF7	95981314	0.0755666	0.0387991	outcome	TRUE	reported	textfile	0.02438	6.66e-50	10	3437	97741071	ebi-a-GCST90001484	|| id:ebi-a-GCST90001484	TRUE	reported	igd	2	TRUE	NA	0.0622006	227.83	109.903
rs115328872	A	G	A	G	1.259	0.093312	0.0036	0.0225173	FALSE	FALSE	FALSE	tUpSF7	197952116	0.470329	0.129251	outcome	TRUE	reported	textfile	0.199	2.82e-10	1	3437	197921246	ebi-a-GCST90001484	|| id:ebi-a-GCST90001484	TRUE	reported	igd	2	TRUE	NA	0.0115116	40.003	109.903
rs11676839	C	A	C	A	-0.1237	-0.0851208	0.7296	0.747061	FALSE	FALSE	FALSE	tUpSF7	196256566	0.0511011	0.0436375	outcome	TRUE	reported	textfile	0.02792	9.78e-06	2	3437	197121290	ebi-a-GCST90001484	|| id:ebi-a-GCST90001484	TRUE	reported	igd	2	TRUE	NA	0.00567879	19.618	109.903
rs116988060	T	A	T	A	1.009	0.0278526	0.0031	0.0263627	FALSE	TRUE	FALSE	tUpSF7	36500391	0.817947	0.121	outcome	TRUE	reported	textfile	0.2258	8.2e-06	18	3437	34080354	ebi-a-GCST90001484	|| id:ebi-a-GCST90001484	TRUE	reported	igd	2	TRUE	NA	0.00577616	19.9564	109.903
rs11718018	C	T	C	T	-0.1175	-0.00757895	0.4149	0.398222	FALSE	FALSE	FALSE	tUpSF7	60379037	0.845311	0.0388456	outcome	TRUE	reported	textfile	0.02509	2.9e-06	3	3437	60364770	ebi-a-GCST90001484	|| id:ebi-a-GCST90001484	TRUE	reported	igd	2	TRUE	NA	0.00634063	21.919	109.903
rs117572834	G	T	G	T	-0.9654	-0.250126	0.0031	0.0199692	FALSE	FALSE	FALSE	tUpSF7	108136783	0.0655058	0.135806	outcome	TRUE	reported	textfile	0.214	6.68e-06	10	3437	109896541	ebi-a-GCST90001484	|| id:ebi-a-GCST90001484	TRUE	reported	igd	2	TRUE	NA	0.00588632	20.3392	109.903
rs118112011	G	A	G	A	0.647	-0.0928591	0.0095	0.0139756	FALSE	FALSE	FALSE	tUpSF7	95445192	0.557783	0.158425	outcome	TRUE	reported	textfile	0.1268	3.5e-07	10	3437	97204949	ebi-a-GCST90001484	|| id:ebi-a-GCST90001484	TRUE	reported	igd	2	TRUE	NA	0.00751819	26.0206	109.903
rs12778837	C	T	C	T	0.2009	-0.0162408	0.3595	0.345807	FALSE	FALSE	FALSE	tUpSF7	95238987	0.683457	0.0398301	outcome	TRUE	reported	textfile	0.02654	4.85e-14	10	3437	96998744	ebi-a-GCST90001484	|| id:ebi-a-GCST90001484	TRUE	reported	igd	2	TRUE	NA	0.0163983	57.2671	109.903
rs141700904	G	A	G	A	0.5307	0.185235	0.0124	0.00632321	FALSE	FALSE	FALSE	tUpSF7	60796689	0.455743	0.248345	outcome	TRUE	reported	textfile	0.1133	2.91e-06	6	3437	57764436	ebi-a-GCST90001484	|| id:ebi-a-GCST90001484	TRUE	reported	igd	2	TRUE	NA	0.00634301	21.9273	109.903
rs143895795	G	T	G	T	0.4488	-0.0722081	0.0163	0.000772896	FALSE	FALSE	FALSE	tUpSF7	94026616	0.923578	0.752738	outcome	TRUE	reported	textfile	0.09898	5.98e-06	15	3437	94569845	ebi-a-GCST90001484	|| id:ebi-a-GCST90001484	TRUE	reported	igd	2	TRUE	NA	0.00594622	20.5475	109.903
rs146899923	C	T	C	T	0.66	0.0338058	0.0089	0.0192261	FALSE	FALSE	FALSE	tUpSF7	195950719	0.808625	0.139577	outcome	TRUE	reported	textfile	0.1367	1.45e-06	1	3437	195919849	ebi-a-GCST90001484	|| id:ebi-a-GCST90001484	TRUE	reported	igd	2	TRUE	NA	0.00673652	23.2969	109.903
rs183612488	C	T	C	T	1.767	0.332577	0.001	0.0149689	FALSE	FALSE	FALSE	tUpSF7	97023438	0.0362201	0.15879	outcome	TRUE	reported	textfile	0.3749	2.53e-06	2	3437	97689175	ebi-a-GCST90001484	|| id:ebi-a-GCST90001484	TRUE	reported	igd	2	TRUE	NA	0.00642192	22.2019	109.903
rs1923692	G	T	G	T	-0.5718	-0.265593	0.9453	0.995945	FALSE	FALSE	FALSE	tUpSF7	96413958	0.370183	0.296378	outcome	TRUE	reported	textfile	0.0529	8.39e-27	10	3437	98173715	ebi-a-GCST90001484	|| id:ebi-a-GCST90001484	TRUE	reported	igd	2	TRUE	NA	0.032876	116.768	109.903
rs192831774	T	A	T	A	0.5858	-0.00447737	0.0313	0.0153315	FALSE	TRUE	FALSE	tUpSF7	93627925	0.977728	0.160376	outcome	TRUE	reported	textfile	0.07135	3.07e-16	10	3437	95387682	ebi-a-GCST90001484	|| id:ebi-a-GCST90001484	TRUE	reported	igd	2	TRUE	NA	0.0192352	67.3687	109.903
rs2127464	G	C	G	C	0.2848	-0.251725	0.0378	0.0182155	FALSE	TRUE	FALSE	tUpSF7	94037780	0.0711181	0.139481	outcome	TRUE	reported	textfile	0.06305	6.49e-06	15	3437	94581009	ebi-a-GCST90001484	|| id:ebi-a-GCST90001484	TRUE	reported	igd	2	TRUE	NA	0.00590146	20.3919	109.903
rs2326054	C	T	C	T	-0.223	0.0555879	0.0628	0.10158	FALSE	FALSE	FALSE	tUpSF7	3052529	0.373885	0.062513	outcome	TRUE	reported	textfile	0.04972	7.54e-06	20	3437	3033175	ebi-a-GCST90001484	|| id:ebi-a-GCST90001484	TRUE	reported	igd	2	TRUE	NA	0.0058188	20.1046	109.903
rs4293064	A	C	A	C	0.2434	0.0104656	0.0899	0.0466025	FALSE	FALSE	FALSE	tUpSF7	105997622	0.907751	0.0903176	outcome	TRUE	reported	textfile	0.04326	1.98e-08	10	3437	107757380	ebi-a-GCST90001484	|| id:ebi-a-GCST90001484	TRUE	reported	igd	2	TRUE	NA	0.00912655	31.6385	109.903
rs4917830	A	G	A	G	-0.3339	0.292448	0.9711	0.992973	FALSE	FALSE	FALSE	tUpSF7	98365459	0.190833	0.223564	outcome	TRUE	reported	textfile	0.07483	8.37e-06	10	3437	100125216	ebi-a-GCST90001484	|| id:ebi-a-GCST90001484	TRUE	reported	igd	2	TRUE	NA	0.00575961	19.8989	109.903
rs4918962	C	A	C	A	-0.8878	-0.0360605	0.5738	0.505961	FALSE	FALSE	FALSE	tUpSF7	95715817	0.341008	0.0378716	outcome	TRUE	reported	textfile	0.02028	1e-200	10	3437	97475574	ebi-a-GCST90001484	|| id:ebi-a-GCST90001484	TRUE	reported	igd	2	TRUE	NA	0.357982	1915.32	109.903
rs62416192	T	C	T	C	0.8281	0.0375159	0.0049	0.00490425	FALSE	FALSE	FALSE	tUpSF7	92861973	0.891053	0.273895	outcome	TRUE	reported	textfile	0.1831	6.29e-06	6	3437	93571691	ebi-a-GCST90001484	|| id:ebi-a-GCST90001484	TRUE	reported	igd	2	TRUE	NA	0.00591606	20.4426	109.903
rs7077127	T	G	T	G	-0.1424	0.0212635	0.2054	0.324752	FALSE	FALSE	FALSE	tUpSF7	18428419	0.599704	0.0405154	outcome	TRUE	reported	textfile	0.03091	4.27e-06	10	3437	18717348	ebi-a-GCST90001484	|| id:ebi-a-GCST90001484	TRUE	reported	igd	2	TRUE	NA	0.00613718	21.2114	109.903
rs72809757	G	A	G	A	0.5451	0.120588	0.0588	0.0155388	FALSE	FALSE	FALSE	tUpSF7	95525958	0.430782	0.153058	outcome	TRUE	reported	textfile	0.05251	7.07e-25	10	3437	97285715	ebi-a-GCST90001484	|| id:ebi-a-GCST90001484	TRUE	reported	igd	2	TRUE	NA	0.0304005	107.7	109.903
rs7328393	G	C	G	C	-0.1198	-0.0217093	0.6881	0.605904	FALSE	TRUE	FALSE	tUpSF7	44231625	0.57585	0.0388043	outcome	TRUE	reported	textfile	0.02677	7.93e-06	13	3437	44805761	ebi-a-GCST90001484	|| id:ebi-a-GCST90001484	TRUE	reported	igd	2	TRUE	NA	0.00579314	20.0154	109.903
rs75834156	T	C	T	C	-0.1662	-0.0260352	0.1589	0.0664383	FALSE	FALSE	FALSE	tUpSF7	38683988	0.732308	0.0761136	outcome	TRUE	reported	textfile	0.03462	1.64e-06	2	3437	38911130	ebi-a-GCST90001484	|| id:ebi-a-GCST90001484	TRUE	reported	igd	2	TRUE	NA	0.00666079	23.0332	109.903
rs77718305	T	C	T	C	0.2854	-0.0585552	0.0425	0.023781	FALSE	FALSE	FALSE	tUpSF7	85197784	0.641046	0.125591	outcome	TRUE	reported	textfile	0.06134	3.41e-06	2	3437	85424907	ebi-a-GCST90001484	|| id:ebi-a-GCST90001484	TRUE	reported	igd	2	TRUE	NA	0.00625913	21.6355	109.903
rs78809247	T	C	T	C	-0.3623	-0.144392	0.0239	0.0196543	FALSE	FALSE	FALSE	tUpSF7	4698958	0.288466	0.136027	outcome	TRUE	reported	textfile	0.08125	8.52e-06	8	3437	4556480	ebi-a-GCST90001484	|| id:ebi-a-GCST90001484	TRUE	reported	igd	2	TRUE	NA	0.00575182	19.8718	109.903
rs7963011	T	C	T	C	0.125	0.0571462	0.2733	0.313006	FALSE	FALSE	FALSE	tUpSF7	10236475	0.166832	0.0413368	outcome	TRUE	reported	textfile	0.02724	4.62e-06	12	3437	10389074	ebi-a-GCST90001484	|| id:ebi-a-GCST90001484	TRUE	reported	igd	2	TRUE	NA	0.00608939	21.0452	109.903
CD4 Treg AC
SNP	effect_allele.exposure	other_allele.exposure	effect_allele.outcome	other_allele.outcome	beta.exposure	beta.outcome	eaf.exposure	eaf.outcome	remove	palindromic	ambiguous	id.outcome	pos.outcome	pval.outcome	se.outcome	outcome	mr_keep.outcome	pval_origin.outcome	data_source.outcome	pos.exposure	se.exposure	chr.exposure	pval.exposure	samplesize.exposure	id.exposure	exposure	mr_keep.exposure	pval_origin.exposure	data_source.exposure	action	mr_keep	samplesize.outcome	R2	f	meanf
rs1028334	G	A	G	A	0.1675	-0.0743679	0.1235	0.18249	FALSE	FALSE	FALSE	T1s7jj	18584452	0.129324	0.0490304	outcome	TRUE	reported	textfile	18584683	0.03771	6	9.22295e-06	3405	ebi-a-GCST90001513	|| id:ebi-a-GCST90001513	TRUE	reported	igd	2	TRUE	NA	0.0057609	19.7179	21.9727
rs11772999	G	T	G	T	0.6586	0.0284373	0.0078	0.0167181	FALSE	FALSE	FALSE	T1s7jj	114351461	0.845424	0.145862	outcome	TRUE	reported	textfile	113991516	0.1437	7	4.77101e-06	3405	ebi-a-GCST90001513	|| id:ebi-a-GCST90001513	TRUE	reported	igd	2	TRUE	NA	0.00613115	20.993	21.9727
rs1268153	A	G	A	G	0.8168	-0.0390287	0.0053	0.0992437	FALSE	FALSE	FALSE	T1s7jj	108714493	0.543631	0.0642626	outcome	TRUE	reported	textfile	109035696	0.17	6	1.61202e-06	3405	ebi-a-GCST90001513	|| id:ebi-a-GCST90001513	TRUE	reported	igd	2	TRUE	NA	0.00673414	23.0716	21.9727
rs140842863	A	C	A	C	0.6083	-0.0220967	0.0093	0.041901	FALSE	FALSE	FALSE	T1s7jj	35970768	0.81571	0.0948086	outcome	TRUE	reported	textfile	35828286	0.1334	8	5.31105e-06	3405	ebi-a-GCST90001513	|| id:ebi-a-GCST90001513	TRUE	reported	igd	2	TRUE	NA	0.00606964	20.7811	21.9727
rs140960913	T	C	T	C	0.3563	-0.161288	0.0276	0.0126029	FALSE	FALSE	FALSE	T1s7jj	158387645	0.353831	0.173955	outcome	TRUE	reported	textfile	158180337	0.07657	7	3.38797e-06	3405	ebi-a-GCST90001513	|| id:ebi-a-GCST90001513	TRUE	reported	igd	2	TRUE	NA	0.00631894	21.6401	21.9727
rs145600407	T	C	T	C	-0.4993	-0.0596863	0.0206	0.00543834	FALSE	FALSE	FALSE	T1s7jj	18706461	0.83923	0.294198	outcome	TRUE	reported	textfile	19280601	0.1023	13	1.102e-06	3405	ebi-a-GCST90001513	|| id:ebi-a-GCST90001513	TRUE	reported	igd	2	TRUE	NA	0.00694747	23.8077	21.9727
rs149951966	C	T	C	T	0.2109	-0.0139791	0.1035	0.193651	FALSE	FALSE	FALSE	T1s7jj	42985119	0.772229	0.0482934	outcome	TRUE	reported	textfile	41137136	0.04275	17	8.45707e-07	3405	ebi-a-GCST90001513	|| id:ebi-a-GCST90001513	TRUE	reported	igd	2	TRUE	NA	0.00709693	24.3235	21.9727
rs17717645	C	T	C	T	0.391	0.0353323	0.0267	0.0315169	FALSE	FALSE	FALSE	T1s7jj	17964151	0.745005	0.108637	outcome	TRUE	reported	textfile	18003774	0.07969	7	9.68992e-07	3405	ebi-a-GCST90001513	|| id:ebi-a-GCST90001513	TRUE	reported	igd	2	TRUE	NA	0.00702052	24.0597	21.9727
rs188505795	T	G	T	G	0.3047	0.467062	0.0388	0.00335001	FALSE	FALSE	FALSE	T1s7jj	28212052	0.167793	0.338615	outcome	TRUE	reported	textfile	28223373	0.065	16	2.87197e-06	3405	ebi-a-GCST90001513	|| id:ebi-a-GCST90001513	TRUE	reported	igd	2	TRUE	NA	0.0064122	21.9616	21.9727
rs3184504	C	T	C	T	-0.1235	0.028054	0.5289	0.590953	FALSE	FALSE	FALSE	T1s7jj	111446804	0.465907	0.0384747	outcome	TRUE	reported	textfile	111884608	0.02705	12	5.12897e-06	3405	ebi-a-GCST90001513	|| id:ebi-a-GCST90001513	TRUE	reported	igd	2	TRUE	NA	0.0060846	20.8326	21.9727
rs61839660	T	C	T	C	0.2717	-0.112926	0.0542	0.0408527	FALSE	FALSE	FALSE	T1s7jj	6052734	0.232985	0.0946804	outcome	TRUE	reported	textfile	6094697	0.05567	10	1.10301e-06	3405	ebi-a-GCST90001513	|| id:ebi-a-GCST90001513	TRUE	reported	igd	2	TRUE	NA	0.00694692	23.8057	21.9727
rs7162344	A	G	A	G	-0.1224	0.0192458	0.4314	0.300882	FALSE	FALSE	FALSE	T1s7jj	25785338	0.644414	0.0416995	outcome	TRUE	reported	textfile	26030485	0.02515	15	1.19501e-06	3405	ebi-a-GCST90001513	|| id:ebi-a-GCST90001513	TRUE	reported	igd	2	TRUE	NA	0.00690811	23.6718	21.9727
rs72833913	A	C	A	C	0.1885	-0.000885678	0.1065	0.180804	FALSE	FALSE	FALSE	T1s7jj	5810015	0.985659	0.0492725	outcome	TRUE	reported	textfile	5713335	0.04072	17	3.79603e-06	3405	ebi-a-GCST90001513	|| id:ebi-a-GCST90001513	TRUE	reported	igd	2	TRUE	NA	0.00625411	21.4167	21.9727
rs75596315	T	C	T	C	0.2496	0.0886585	0.0523	0.10584	FALSE	FALSE	FALSE	T1s7jj	122082206	0.150556	0.0616724	outcome	TRUE	reported	textfile	122520112	0.05625	12	9.40005e-06	3405	ebi-a-GCST90001513	|| id:ebi-a-GCST90001513	TRUE	reported	igd	2	TRUE	NA	0.0057494	19.6784	21.9727
rs76202906	A	C	A	C	-0.3536	0.072975	0.0301	0.00843383	FALSE	FALSE	FALSE	T1s7jj	112934209	0.727091	0.2091	outcome	TRUE	reported	textfile	113476831	0.07325	1	1.44099e-06	3405	ebi-a-GCST90001513	|| id:ebi-a-GCST90001513	TRUE	reported	igd	2	TRUE	NA	0.0067972	23.2892	21.9727
rs77040981	A	G	A	G	1.113	-0.211771	0.0028	0.020221	FALSE	FALSE	FALSE	T1s7jj	183400232	0.131794	0.140519	outcome	TRUE	reported	textfile	184321385	0.2492	4	8.27599e-06	3405	ebi-a-GCST90001513	|| id:ebi-a-GCST90001513	TRUE	reported	igd	2	TRUE	NA	0.00582425	19.936	21.9727
rs78334049	A	G	A	G	0.1988	-0.141645	0.1051	0.123518	FALSE	FALSE	FALSE	T1s7jj	92918701	0.0145506	0.0579709	outcome	TRUE	reported	textfile	93385046	0.04067	14	1.06901e-06	3405	ebi-a-GCST90001513	|| id:ebi-a-GCST90001513	TRUE	reported	igd	2	TRUE	NA	0.00696836	23.8797	21.9727
rs78409263	C	G	C	G	-0.175	0.00200962	0.122	0.151895	FALSE	TRUE	FALSE	T1s7jj	79491470	0.970162	0.0537258	outcome	TRUE	reported	textfile	79202514	0.03891	11	7.10902e-06	3405	ebi-a-GCST90001513	|| id:ebi-a-GCST90001513	TRUE	reported	igd	2	TRUE	NA	0.0059056	20.2162	21.9727
rs79684619	G	A	G	A	0.2751	-0.0919652	0.0442	0.0361271	FALSE	FALSE	FALSE	T1s7jj	67240112	0.367478	0.102047	outcome	TRUE	reported	textfile	64907349	0.06059	18	5.82801e-06	3405	ebi-a-GCST90001513	|| id:ebi-a-GCST90001513	TRUE	reported	igd	2	TRUE	NA	0.00601784	20.6027	21.9727
rs9343914	T	C	T	C	-0.16	0.126804	0.146	0.148564	FALSE	FALSE	FALSE	T1s7jj	79456727	0.0178164	0.0535172	outcome	TRUE	reported	textfile	80166444	0.03577	6	7.96508e-06	3405	ebi-a-GCST90001513	|| id:ebi-a-GCST90001513	TRUE	reported	igd	2	TRUE	NA	0.00584172	19.9962	21.9727
rs9709738	C	G	C	G	-0.1376	0.0560175	0.7336	0.715485	FALSE	TRUE	FALSE	T1s7jj	62470070	0.183655	0.0421316	outcome	TRUE	reported	textfile	60137303	0.02823	18	1.148e-06	3405	ebi-a-GCST90001513	|| id:ebi-a-GCST90001513	TRUE	reported	igd	2	TRUE	NA	0.00692912	23.7443	21.9727
CM DN (CD4-CD8-) AC
SNP	effect_allele.exposure	other_allele.exposure	effect_allele.outcome	other_allele.outcome	beta.exposure	beta.outcome	eaf.exposure	eaf.outcome	remove	palindromic	ambiguous	id.outcome	pos.outcome	pval.outcome	se.outcome	outcome	mr_keep.outcome	pval_origin.outcome	data_source.outcome	samplesize.exposure	pval.exposure	se.exposure	chr.exposure	pos.exposure	id.exposure	exposure	mr_keep.exposure	pval_origin.exposure	data_source.exposure	action	mr_keep	samplesize.outcome	R2	f	meanf
rs149297162	A	G	A	G	1.671	-0.281797	0.0012	0.0193693	FALSE	FALSE	FALSE	dmfZ42	193654365	0.0466498	0.141645	outcome	TRUE	reported	textfile	3395	7.41908e-06	0.3724	3	193372154	ebi-a-GCST90001563	|| id:ebi-a-GCST90001563	TRUE	reported	igd	2	TRUE	NA	0.00589557	20.1223	21.3361
rs149764572	G	A	G	A	1.119	-0.0763804	0.0027	0.0709202	FALSE	FALSE	FALSE	dmfZ42	94911681	0.304271	0.0743494	outcome	TRUE	reported	textfile	3395	5.77006e-07	0.2235	14	95378018	ebi-a-GCST90001563	|| id:ebi-a-GCST90001563	TRUE	reported	igd	2	TRUE	NA	0.00732943	25.0524	21.3361
rs62107683	G	C	G	C	-0.1874	-0.0174114	0.0708	0.0947751	FALSE	TRUE	FALSE	dmfZ42	8290771	0.789907	0.0653506	outcome	TRUE	reported	textfile	3395	6.51193e-06	0.0415	2	8430901	ebi-a-GCST90001563	|| id:ebi-a-GCST90001563	TRUE	reported	igd	2	TRUE	NA	0.00597039	20.3792	21.3361
rs71592595	C	T	C	T	0.2144	-0.179348	0.0539	0.0376024	FALSE	FALSE	FALSE	dmfZ42	122428236	0.0765967	0.101282	outcome	TRUE	reported	textfile	3395	8.831e-06	0.04818	5	121763931	ebi-a-GCST90001563	|| id:ebi-a-GCST90001563	TRUE	reported	igd	2	TRUE	NA	0.00579896	19.7906	21.3361
CD4+ CD8dim %leukocyte
SNP	effect_allele.exposure	other_allele.exposure	effect_allele.outcome	other_allele.outcome	beta.exposure	beta.outcome	eaf.exposure	eaf.outcome	remove	palindromic	ambiguous	id.outcome	pos.outcome	pval.outcome	se.outcome	outcome	mr_keep.outcome	pval_origin.outcome	data_source.outcome	samplesize.exposure	chr.exposure	pval.exposure	pos.exposure	se.exposure	id.exposure	exposure	mr_keep.exposure	pval_origin.exposure	data_source.exposure	action	mr_keep	samplesize.outcome	R2	f	meanf
rs10858526	A	C	A	C	-0.116	-0.0408184	0.5018	0.635973	FALSE	FALSE	FALSE	j9THv5	86919220	0.298214	0.0392382	outcome	TRUE	reported	textfile	3668	12	2.65999e-06	87312997	0.02467	ebi-a-GCST90001611	|| id:ebi-a-GCST90001611	TRUE	reported	igd	2	TRUE	NA	0.00599154	22.0974	37.2861
rs10880825	A	C	A	C	0.1141	0.00284938	0.4475	0.364997	FALSE	FALSE	FALSE	j9THv5	45598113	0.942304	0.03937	outcome	TRUE	reported	textfile	3668	12	3.66902e-06	45991896	0.02461	ebi-a-GCST90001611	|| id:ebi-a-GCST90001611	TRUE	reported	igd	2	TRUE	NA	0.00582614	21.4838	37.2861
rs114200183	T	C	T	C	-0.2017	-0.122787	0.0879	0.00968541	FALSE	FALSE	FALSE	j9THv5	96684492	0.536097	0.198451	outcome	TRUE	reported	textfile	3668	2	5.49301e-06	97350229	0.0443	ebi-a-GCST90001611	|| id:ebi-a-GCST90001611	TRUE	reported	igd	2	TRUE	NA	0.00561989	20.7189	37.2861
rs150339178	T	C	T	C	-0.3086	0.0356911	0.0496	0.0129926	FALSE	FALSE	FALSE	j9THv5	85420783	0.834286	0.170601	outcome	TRUE	reported	textfile	3668	2	9.122e-08	85647906	0.05764	ebi-a-GCST90001611	|| id:ebi-a-GCST90001611	TRUE	reported	igd	2	TRUE	NA	0.00775414	28.6488	37.2861
rs17530643	G	A	G	A	0.1391	-0.0990158	0.1895	0.0835276	FALSE	FALSE	FALSE	j9THv5	83003581	0.149798	0.0687492	outcome	TRUE	reported	textfile	3668	1	8.41105e-06	83469264	0.03118	ebi-a-GCST90001611	|| id:ebi-a-GCST90001611	TRUE	reported	igd	2	TRUE	NA	0.00539663	19.8914	37.2861
rs2801996	C	T	C	T	0.165	-0.0575213	0.1951	0.223893	FALSE	FALSE	FALSE	j9THv5	89907158	0.204643	0.0453483	outcome	TRUE	reported	textfile	3668	1	1.13099e-07	90372717	0.03104	ebi-a-GCST90001611	|| id:ebi-a-GCST90001611	TRUE	reported	igd	2	TRUE	NA	0.00764473	28.2415	37.2861
rs28521508	G	A	G	A	-0.1187	0.0228543	0.3212	0.54568	FALSE	FALSE	FALSE	j9THv5	83463237	0.548837	0.0381221	outcome	TRUE	reported	textfile	3668	15	6.84305e-06	84131989	0.02636	ebi-a-GCST90001611	|| id:ebi-a-GCST90001611	TRUE	reported	igd	2	TRUE	NA	0.00549778	20.2663	37.2861
rs35290870	C	G	C	G	-0.3848	0.0770858	0.1948	0.188933	FALSE	TRUE	FALSE	j9THv5	86795980	0.112858	0.04862	outcome	TRUE	reported	textfile	3668	2	4.76212e-36	87023103	0.03036	ebi-a-GCST90001611	|| id:ebi-a-GCST90001611	TRUE	reported	igd	2	TRUE	NA	0.0419587	160.557	37.2861
rs4959028	G	A	G	A	0.2689	-0.0474022	0.2297	0.110312	FALSE	FALSE	FALSE	j9THv5	32415361	0.439078	0.0612628	outcome	TRUE	reported	textfile	3668	6	2.72772e-16	32383138	0.0327	ebi-a-GCST90001611	|| id:ebi-a-GCST90001611	TRUE	reported	igd	2	TRUE	NA	0.0181019	67.5848	37.2861
rs511713	A	G	A	G	0.1163	-0.0621161	0.5162	0.33352	FALSE	FALSE	FALSE	j9THv5	128229204	0.122445	0.0402152	outcome	TRUE	reported	textfile	3668	11	2.40702e-06	128099099	0.02462	ebi-a-GCST90001611	|| id:ebi-a-GCST90001611	TRUE	reported	igd	2	TRUE	NA	0.00604672	22.3021	37.2861
rs78510378	G	A	G	A	0.2104	-0.0659785	0.0998	0.0743641	FALSE	FALSE	FALSE	j9THv5	155207215	0.364484	0.0727555	outcome	TRUE	reported	textfile	3668	7	2.66901e-07	154998925	0.0408	ebi-a-GCST90001611	|| id:ebi-a-GCST90001611	TRUE	reported	igd	2	TRUE	NA	0.00719788	26.5787	37.2861
rs79131379	A	G	A	G	0.2465	0.075396	0.0687	0.0394604	FALSE	FALSE	FALSE	j9THv5	33165263	0.43361	0.0962874	outcome	TRUE	reported	textfile	3668	6	8.89795e-07	33133040	0.05006	ebi-a-GCST90001611	|| id:ebi-a-GCST90001611	TRUE	reported	igd	2	TRUE	NA	0.00656692	24.2335	37.2861
rs903881	T	C	T	C	-0.1247	-0.0270605	0.3138	0.166592	FALSE	FALSE	FALSE	j9THv5	16112185	0.597738	0.0512843	outcome	TRUE	reported	textfile	3668	16	2.629e-06	16206042	0.02651	ebi-a-GCST90001611	|| id:ebi-a-GCST90001611	TRUE	reported	igd	2	TRUE	NA	0.00599615	22.1145	37.2861
NKT AC
SNP	effect_allele.exposure	other_allele.exposure	effect_allele.outcome	other_allele.outcome	beta.exposure	beta.outcome	eaf.exposure	eaf.outcome	remove	palindromic	ambiguous	id.outcome	pos.outcome	pval.outcome	se.outcome	outcome	mr_keep.outcome	pval_origin.outcome	data_source.outcome	se.exposure	samplesize.exposure	pos.exposure	pval.exposure	chr.exposure	id.exposure	exposure	mr_keep.exposure	pval_origin.exposure	data_source.exposure	action	mr_keep	samplesize.outcome	R2	f	meanf
rs10256019	C	T	C	T	0.1838	0.00886258	0.8968	0.821933	FALSE	FALSE	FALSE	DhHZ6c	12895151	0.857952	0.0495166	outcome	TRUE	reported	textfile	0.04117	3653	12934776	8.22394e-06	7	ebi-a-GCST90001621	|| id:ebi-a-GCST90001621	TRUE	reported	igd	2	TRUE	NA	0.00542646	19.9201	26.6951
rs10750486	A	G	A	G	0.1234	-0.0199997	0.6731	0.546503	FALSE	FALSE	FALSE	DhHZ6c	131594022	0.599908	0.0381286	outcome	TRUE	reported	textfile	0.02678	3653	131463916	4.19199e-06	11	ebi-a-GCST90001621	|| id:ebi-a-GCST90001621	TRUE	reported	igd	2	TRUE	NA	0.00577886	21.2213	26.6951
rs10765907	C	T	C	T	-0.1173	0.0649966	0.5672	0.505887	FALSE	FALSE	FALSE	DhHZ6c	2285453	0.0909976	0.0384559	outcome	TRUE	reported	textfile	0.02511	3653	2306683	3.07199e-06	11	ebi-a-GCST90001621	|| id:ebi-a-GCST90001621	TRUE	reported	igd	2	TRUE	NA	0.00593836	21.8105	26.6951
rs10972866	A	G	A	G	-0.1122	0.0353145	0.5059	0.367957	FALSE	FALSE	FALSE	DhHZ6c	36351697	0.367545	0.0391913	outcome	TRUE	reported	textfile	0.02476	3653	36351694	6.01506e-06	9	ebi-a-GCST90001621	|| id:ebi-a-GCST90001621	TRUE	reported	igd	2	TRUE	NA	0.00558985	20.5233	26.6951
rs112708092	T	C	T	C	-0.1659	0.0110204	0.1181	0.0695	FALSE	FALSE	FALSE	DhHZ6c	235559402	0.883089	0.074941	outcome	TRUE	reported	textfile	0.03734	3653	236468046	9.122e-06	2	ebi-a-GCST90001621	|| id:ebi-a-GCST90001621	TRUE	reported	igd	2	TRUE	NA	0.0053747	19.7291	26.6951
rs113127552	C	T	C	T	-0.2014	-0.068188	0.088	0.0252734	FALSE	FALSE	FALSE	DhHZ6c	86636636	0.574434	0.121431	outcome	TRUE	reported	textfile	0.04411	3653	88396393	5.16297e-06	10	ebi-a-GCST90001621	|| id:ebi-a-GCST90001621	TRUE	reported	igd	2	TRUE	NA	0.00567445	20.8356	26.6951
rs114574090	T	C	T	C	0.5615	-0.0663017	0.0109	0.0207236	FALSE	FALSE	FALSE	DhHZ6c	46794445	0.617769	0.132865	outcome	TRUE	reported	textfile	0.1194	3653	46796462	2.65601e-06	4	ebi-a-GCST90001621	|| id:ebi-a-GCST90001621	TRUE	reported	igd	2	TRUE	NA	0.00601755	22.1031	26.6951
rs115536607	T	C	T	C	0.264	-0.0506857	0.0547	0.0262138	FALSE	FALSE	FALSE	DhHZ6c	100969533	0.663581	0.116526	outcome	TRUE	reported	textfile	0.0552	3653	101417409	1.789e-06	6	ebi-a-GCST90001621	|| id:ebi-a-GCST90001621	TRUE	reported	igd	2	TRUE	NA	0.00622256	22.8608	26.6951
rs11652532	A	G	A	G	-0.1848	-0.0217654	0.1574	0.177619	FALSE	FALSE	FALSE	DhHZ6c	35442864	0.662412	0.0498537	outcome	TRUE	reported	textfile	0.0342	3653	33769883	6.99906e-08	17	ebi-a-GCST90001621	|| id:ebi-a-GCST90001621	TRUE	reported	igd	2	TRUE	NA	0.00792948	29.1819	26.6951
rs117047316	T	C	T	C	0.29	0.221436	0.048	0.018805	FALSE	FALSE	FALSE	DhHZ6c	99869538	0.118091	0.141688	outcome	TRUE	reported	textfile	0.05936	3653	100317414	1.07599e-06	6	ebi-a-GCST90001621	|| id:ebi-a-GCST90001621	TRUE	reported	igd	2	TRUE	NA	0.00649128	23.8545	26.6951
rs12792298	T	C	T	C	-0.3521	0.312392	0.0345	0.00559169	FALSE	FALSE	FALSE	DhHZ6c	112318461	0.227964	0.259113	outcome	TRUE	reported	textfile	0.06692	3653	112189184	1.51001e-07	11	ebi-a-GCST90001621	|| id:ebi-a-GCST90001621	TRUE	reported	igd	2	TRUE	NA	0.00752128	27.6683	26.6951
rs12817873	A	G	A	G	0.117	0.0826767	0.3622	0.38046	FALSE	FALSE	FALSE	DhHZ6c	71124253	0.033693	0.0389301	outcome	TRUE	reported	textfile	0.02638	3653	71518033	9.44409e-06	12	ebi-a-GCST90001621	|| id:ebi-a-GCST90001621	TRUE	reported	igd	2	TRUE	NA	0.00535599	19.66	26.6951
rs12895031	T	C	T	C	-0.207	-0.0204252	0.1044	0.200152	FALSE	FALSE	FALSE	DhHZ6c	99380061	0.667254	0.0475093	outcome	TRUE	reported	textfile	0.04067	3653	99846398	3.79901e-07	14	ebi-a-GCST90001621	|| id:ebi-a-GCST90001621	TRUE	reported	igd	2	TRUE	NA	0.00704164	25.8913	26.6951
rs139249541	G	A	G	A	0.4624	-0.0549324	0.0316	0.0155181	FALSE	FALSE	FALSE	DhHZ6c	101846886	0.730281	0.159339	outcome	TRUE	reported	textfile	0.07284	3653	102294761	2.44298e-10	6	ebi-a-GCST90001621	|| id:ebi-a-GCST90001621	TRUE	reported	igd	2	TRUE	NA	0.0109114	40.2771	26.6951
rs145191094	G	T	G	T	0.231	0.0733329	0.0623	0.00664324	FALSE	FALSE	FALSE	DhHZ6c	25684443	0.749392	0.229566	outcome	TRUE	reported	textfile	0.05116	3653	25541959	6.51703e-06	8	ebi-a-GCST90001621	|| id:ebi-a-GCST90001621	TRUE	reported	igd	2	TRUE	NA	0.00555004	20.3763	26.6951
rs16868916	C	A	C	A	0.8601	0.0444117	0.0042	0.0564418	FALSE	FALSE	FALSE	DhHZ6c	39445450	0.588425	0.0820736	outcome	TRUE	reported	textfile	0.1833	3653	39445552	2.81397e-06	5	ebi-a-GCST90001621	|| id:ebi-a-GCST90001621	TRUE	reported	igd	2	TRUE	NA	0.0059912	22.0057	26.6951
rs2041561	C	G	C	G	0.1548	0.017343	0.8214	0.778853	FALSE	TRUE	FALSE	DhHZ6c	52512782	0.703038	0.0454932	outcome	TRUE	reported	textfile	0.03257	3653	52580478	2.088e-06	7	ebi-a-GCST90001621	|| id:ebi-a-GCST90001621	TRUE	reported	igd	2	TRUE	NA	0.00614581	22.5771	26.6951
rs2781107	C	T	C	T	-0.1119	-0.0275233	0.5475	0.50328	FALSE	FALSE	FALSE	DhHZ6c	119783964	0.470555	0.0381432	outcome	TRUE	reported	textfile	0.0249	3653	122546242	7.16292e-06	9	ebi-a-GCST90001621	|| id:ebi-a-GCST90001621	TRUE	reported	igd	2	TRUE	NA	0.00549816	20.1848	26.6951
rs35164053	A	G	A	G	-0.5201	-0.334819	0.0151	0.0295607	FALSE	FALSE	FALSE	DhHZ6c	109252289	0.00611928	0.122138	outcome	TRUE	reported	textfile	0.1061	3653	110173445	9.84895e-07	4	ebi-a-GCST90001621	|| id:ebi-a-GCST90001621	TRUE	reported	igd	2	TRUE	NA	0.006535	24.0162	26.6951
rs353293	T	C	T	C	-0.1156	0.0165194	0.4316	0.374193	FALSE	FALSE	FALSE	DhHZ6c	149427663	0.675223	0.0394268	outcome	TRUE	reported	textfile	0.02498	3653	148807226	3.79603e-06	5	ebi-a-GCST90001621	|| id:ebi-a-GCST90001621	TRUE	reported	igd	2	TRUE	NA	0.00582831	21.4039	26.6951
rs511427	A	G	A	G	-0.1918	-0.0202663	0.8837	0.849057	FALSE	FALSE	FALSE	DhHZ6c	99695812	0.703448	0.0532385	outcome	TRUE	reported	textfile	0.03901	3653	100143688	9.20492e-07	6	ebi-a-GCST90001621	|| id:ebi-a-GCST90001621	TRUE	reported	igd	2	TRUE	NA	0.00657402	24.1606	26.6951
rs640339	T	C	T	C	0.1184	0.0273003	0.5463	0.490754	FALSE	FALSE	FALSE	DhHZ6c	132728265	0.472063	0.0379632	outcome	TRUE	reported	textfile	0.02522	3653	132413024	2.77997e-06	7	ebi-a-GCST90001621	|| id:ebi-a-GCST90001621	TRUE	reported	igd	2	TRUE	NA	0.00599724	22.028	26.6951
rs7232006	T	C	T	C	0.3817	0.144417	0.0227	0.0253022	FALSE	FALSE	FALSE	DhHZ6c	64193243	0.233039	0.121097	outcome	TRUE	reported	textfile	0.0853	3653	61860478	7.87898e-06	18	ebi-a-GCST90001621	|| id:ebi-a-GCST90001621	TRUE	reported	igd	2	TRUE	NA	0.00545158	20.0128	26.6951
rs72717679	G	T	G	T	0.6919	0.157321	0.0068	0.0125784	FALSE	FALSE	FALSE	DhHZ6c	32845450	0.350754	0.168596	outcome	TRUE	reported	textfile	0.1488	3653	33137651	3.41397e-06	15	ebi-a-GCST90001621	|| id:ebi-a-GCST90001621	TRUE	reported	igd	2	TRUE	NA	0.00588394	21.6094	26.6951
rs72960531	T	C	T	C	-0.4897	-0.0142728	0.0127	0.0655884	FALSE	FALSE	FALSE	DhHZ6c	127354014	0.853875	0.0774954	outcome	TRUE	reported	textfile	0.1087	3653	127072857	6.85204e-06	3	ebi-a-GCST90001621	|| id:ebi-a-GCST90001621	TRUE	reported	igd	2	TRUE	NA	0.00552516	20.2845	26.6951
rs73109444	T	C	T	C	0.3815	0.134722	0.0279	0.0341075	FALSE	FALSE	FALSE	DhHZ6c	47550381	0.203391	0.105918	outcome	TRUE	reported	textfile	0.0753	3653	47944164	4.24405e-07	12	ebi-a-GCST90001621	|| id:ebi-a-GCST90001621	TRUE	reported	igd	2	TRUE	NA	0.00697764	25.6544	26.6951
rs73122728	T	A	T	A	0.7327	0.12273	0.0059	0.0151249	FALSE	TRUE	FALSE	DhHZ6c	60989474	0.439284	0.158689	outcome	TRUE	reported	textfile	0.1613	3653	61383255	5.72598e-06	12	ebi-a-GCST90001621	|| id:ebi-a-GCST90001621	TRUE	reported	igd	2	TRUE	NA	0.00561678	20.6227	26.6951
rs75494211	A	G	A	G	0.4706	-0.026176	0.0328	0.0629805	FALSE	FALSE	FALSE	DhHZ6c	101463983	0.737534	0.0781093	outcome	TRUE	reported	textfile	0.07011	3653	101911859	2.22382e-11	6	ebi-a-GCST90001621	|| id:ebi-a-GCST90001621	TRUE	reported	igd	2	TRUE	NA	0.0121835	45.0304	26.6951
rs7819099	G	A	G	A	0.1387	0.0427711	0.5116	0.400399	FALSE	FALSE	FALSE	DhHZ6c	143918694	0.268012	0.0386142	outcome	TRUE	reported	textfile	0.02493	3653	144992862	2.844e-08	8	ebi-a-GCST90001621	|| id:ebi-a-GCST90001621	TRUE	reported	igd	2	TRUE	NA	0.00840222	30.9365	26.6951
rs78268116	T	C	T	C	-0.4086	-0.191311	0.1096	0.014739	FALSE	FALSE	FALSE	DhHZ6c	112834302	0.220591	0.156178	outcome	TRUE	reported	textfile	0.03904	3653	112705025	2.79383e-25	11	ebi-a-GCST90001621	|| id:ebi-a-GCST90001621	TRUE	reported	igd	2	TRUE	NA	0.0291136	109.481	26.6951
rs79649529	A	G	A	G	-0.346	-0.00818772	0.0271	0.118382	FALSE	FALSE	FALSE	DhHZ6c	108927669	0.891132	0.05982	outcome	TRUE	reported	textfile	0.07498	3653	109580017	4.06303e-06	13	ebi-a-GCST90001621	|| id:ebi-a-GCST90001621	TRUE	reported	igd	2	TRUE	NA	0.00579545	21.2825	26.6951
rs8104714	C	A	C	A	0.1274	0.0597195	0.7178	0.66984	FALSE	FALSE	FALSE	DhHZ6c	32381203	0.137841	0.0402455	outcome	TRUE	reported	textfile	0.0276	3653	32872109	4.01504e-06	19	ebi-a-GCST90001621	|| id:ebi-a-GCST90001621	TRUE	reported	igd	2	TRUE	NA	0.0057989	21.2953	26.6951
rs9916629	C	T	C	T	0.1457	0.0693186	0.5123	0.260021	FALSE	FALSE	FALSE	DhHZ6c	35469241	0.108785	0.0432247	outcome	TRUE	reported	textfile	0.02472	3653	33796260	4.132e-09	17	ebi-a-GCST90001621	|| id:ebi-a-GCST90001621	TRUE	reported	igd	2	TRUE	NA	0.00942024	34.7204	26.6951
rs9983338	T	C	T	C	-0.4558	0.0778689	0.0188	0.00935278	FALSE	FALSE	FALSE	DhHZ6c	28610346	0.693148	0.197343	outcome	TRUE	reported	textfile	0.09222	3653	29982668	8.046e-07	21	ebi-a-GCST90001621	|| id:ebi-a-GCST90001621	TRUE	reported	igd	2	TRUE	NA	0.00664285	24.4152	26.6951
NKT %T cell
SNP	effect_allele.exposure	other_allele.exposure	effect_allele.outcome	other_allele.outcome	beta.exposure	beta.outcome	eaf.exposure	eaf.outcome	remove	palindromic	ambiguous	id.outcome	pos.outcome	pval.outcome	se.outcome	outcome	mr_keep.outcome	pval_origin.outcome	data_source.outcome	samplesize.exposure	se.exposure	chr.exposure	pos.exposure	pval.exposure	id.exposure	exposure	mr_keep.exposure	pval_origin.exposure	data_source.exposure	action	mr_keep	samplesize.outcome	R2	f	meanf
rs10750486	A	G	A	G	0.1233	-0.0199997	0.6732	0.546503	FALSE	FALSE	FALSE	LlCx3x	131594022	0.599908	0.0381286	outcome	TRUE	reported	textfile	3669	0.0268	11	131463916	4.36104e-06	ebi-a-GCST90001622	|| id:ebi-a-GCST90001622	TRUE	reported	igd	2	TRUE	NA	0.00573602	21.1553	27.816
rs10765907	C	T	C	T	-0.1174	0.0649966	0.5677	0.505887	FALSE	FALSE	FALSE	LlCx3x	2285453	0.0909976	0.0384559	outcome	TRUE	reported	textfile	3669	0.02515	11	2306683	3.145e-06	ebi-a-GCST90001622	|| id:ebi-a-GCST90001622	TRUE	reported	igd	2	TRUE	NA	0.00590393	21.7783	27.816
rs112565020	T	C	T	C	-0.3059	-0.00216582	0.0354	0.0730334	FALSE	FALSE	FALSE	LlCx3x	152960262	0.97609	0.0722622	outcome	TRUE	reported	textfile	3669	0.06741	2	153816776	5.868e-06	ebi-a-GCST90001622	|| id:ebi-a-GCST90001622	TRUE	reported	igd	2	TRUE	NA	0.00558126	20.5813	27.816
rs115536607	T	C	T	C	0.3253	-0.0506857	0.0545	0.0262138	FALSE	FALSE	FALSE	LlCx3x	100969533	0.663581	0.116526	outcome	TRUE	reported	textfile	3669	0.05512	6	101417409	3.90904e-09	ebi-a-GCST90001622	|| id:ebi-a-GCST90001622	TRUE	reported	igd	2	TRUE	NA	0.0094037	34.8107	27.816
rs117147408	G	A	G	A	0.6063	-0.0294433	0.0275	0.0399523	FALSE	FALSE	FALSE	LlCx3x	101532163	0.764577	0.0983159	outcome	TRUE	reported	textfile	3669	0.07722	6	101980039	5.36661e-15	ebi-a-GCST90001622	|| id:ebi-a-GCST90001622	TRUE	reported	igd	2	TRUE	NA	0.0165246	61.6139	27.816
rs12792298	T	C	T	C	-0.3574	0.312392	0.0345	0.00559169	FALSE	FALSE	FALSE	LlCx3x	112318461	0.227964	0.259113	outcome	TRUE	reported	textfile	3669	0.0667	11	112189184	8.93696e-08	ebi-a-GCST90001622	|| id:ebi-a-GCST90001622	TRUE	reported	igd	2	TRUE	NA	0.00776469	28.696	27.816
rs149977848	A	G	A	G	0.4435	0.140058	0.0151	0.024876	FALSE	FALSE	FALSE	LlCx3x	241099311	0.252561	0.122412	outcome	TRUE	reported	textfile	3669	0.09924	2	242038726	8.10905e-06	ebi-a-GCST90001622	|| id:ebi-a-GCST90001622	TRUE	reported	igd	2	TRUE	NA	0.00541388	19.9608	27.816
rs16958131	C	G	C	G	-0.4917	1.23229	0.0147	0.000752708	FALSE	TRUE	FALSE	LlCx3x	101015387	0.069448	0.678766	outcome	TRUE	reported	textfile	3669	0.1023	13	101667739	1.61002e-06	ebi-a-GCST90001622	|| id:ebi-a-GCST90001622	TRUE	reported	igd	2	TRUE	NA	0.00625713	23.0894	27.816
rs17158356	A	G	A	G	0.1595	0.0987735	0.156	0.045904	FALSE	FALSE	FALSE	LlCx3x	35164938	0.274221	0.0903367	outcome	TRUE	reported	textfile	3669	0.03456	7	35204550	4.05201e-06	ebi-a-GCST90001622	|| id:ebi-a-GCST90001622	TRUE	reported	igd	2	TRUE	NA	0.00577181	21.2881	27.816
rs186023757	T	C	T	C	-0.5038	-0.1551	0.0134	0.0299726	FALSE	FALSE	FALSE	LlCx3x	207379788	0.169608	0.112927	outcome	TRUE	reported	textfile	3669	0.1066	2	208244512	2.36799e-06	ebi-a-GCST90001622	|| id:ebi-a-GCST90001622	TRUE	reported	igd	2	TRUE	NA	0.00605088	22.3236	27.816
rs2041561	C	G	C	G	0.1585	0.017343	0.8213	0.778853	FALSE	TRUE	FALSE	LlCx3x	52512782	0.703038	0.0454932	outcome	TRUE	reported	textfile	3669	0.03269	7	52580478	1.299e-06	ebi-a-GCST90001622	|| id:ebi-a-GCST90001622	TRUE	reported	igd	2	TRUE	NA	0.00636659	23.4959	27.816
rs2286306	G	A	G	A	-0.1333	0.0756012	0.2247	0.301835	FALSE	FALSE	FALSE	LlCx3x	53942310	0.0686215	0.0415185	outcome	TRUE	reported	textfile	3669	0.02921	20	52558849	5.18394e-06	ebi-a-GCST90001622	|| id:ebi-a-GCST90001622	TRUE	reported	igd	2	TRUE	NA	0.00564406	20.8142	27.816
rs2886726	G	A	G	A	-0.143	0.0388934	0.7822	0.84643	FALSE	FALSE	FALSE	LlCx3x	20955927	0.46019	0.0526629	outcome	TRUE	reported	textfile	3669	0.03067	3	20997419	3.22701e-06	ebi-a-GCST90001622	|| id:ebi-a-GCST90001622	TRUE	reported	igd	2	TRUE	NA	0.00589022	21.7274	27.816
rs3012770	A	G	A	G	-0.119	0.0032066	0.5221	0.404349	FALSE	FALSE	FALSE	LlCx3x	131824373	0.934134	0.0387998	outcome	TRUE	reported	textfile	3669	0.02511	9	134699760	2.22198e-06	ebi-a-GCST90001622	|| id:ebi-a-GCST90001622	TRUE	reported	igd	2	TRUE	NA	0.00608418	22.4473	27.816
rs4918328	A	G	A	G	0.156	0.10424	0.1536	0.334031	FALSE	FALSE	FALSE	LlCx3x	107888482	0.00833739	0.0395135	outcome	TRUE	reported	textfile	3669	0.03467	10	109648240	7.05895e-06	ebi-a-GCST90001622	|| id:ebi-a-GCST90001622	TRUE	reported	igd	2	TRUE	NA	0.00548787	20.2351	27.816
rs6141832	G	A	G	A	0.5042	0.240653	0.012	0.0364673	FALSE	FALSE	FALSE	LlCx3x	32860842	0.0168217	0.100667	outcome	TRUE	reported	textfile	3669	0.1127	20	31448648	7.96801e-06	ebi-a-GCST90001622	|| id:ebi-a-GCST90001622	TRUE	reported	igd	2	TRUE	NA	0.0054256	20.0042	27.816
rs7218011	G	A	G	A	-0.1591	-0.0324119	0.1634	0.235542	FALSE	FALSE	FALSE	LlCx3x	35446003	0.468598	0.0447206	outcome	TRUE	reported	textfile	3669	0.03371	17	33773022	2.43899e-06	ebi-a-GCST90001622	|| id:ebi-a-GCST90001622	TRUE	reported	igd	2	TRUE	NA	0.00603457	22.2631	27.816
rs7225505	G	A	G	A	-0.1202	0.0269304	0.3863	0.561082	FALSE	FALSE	FALSE	LlCx3x	7958492	0.480595	0.0381804	outcome	TRUE	reported	textfile	3669	0.02583	17	7861810	3.40001e-06	ebi-a-GCST90001622	|| id:ebi-a-GCST90001622	TRUE	reported	igd	2	TRUE	NA	0.00586755	21.6433	27.816
rs72717679	G	T	G	T	0.6822	0.157321	0.0068	0.0125784	FALSE	FALSE	FALSE	LlCx3x	32845450	0.350754	0.168596	outcome	TRUE	reported	textfile	3669	0.1481	15	33137651	4.23302e-06	ebi-a-GCST90001622	|| id:ebi-a-GCST90001622	TRUE	reported	igd	2	TRUE	NA	0.00574991	21.2069	27.816
rs73109444	T	C	T	C	0.3393	0.134722	0.0278	0.0341075	FALSE	FALSE	FALSE	LlCx3x	47550381	0.203391	0.105918	outcome	TRUE	reported	textfile	3669	0.07539	12	47944164	6.96594e-06	ebi-a-GCST90001622	|| id:ebi-a-GCST90001622	TRUE	reported	igd	2	TRUE	NA	0.00549037	20.2443	27.816
rs73122728	T	A	T	A	0.7886	0.12273	0.0059	0.0151249	FALSE	TRUE	FALSE	LlCx3x	60989474	0.439284	0.158689	outcome	TRUE	reported	textfile	3669	0.1603	12	61383255	9.078e-07	ebi-a-GCST90001622	|| id:ebi-a-GCST90001622	TRUE	reported	igd	2	TRUE	NA	0.00655305	24.1885	27.816
rs74426495	C	T	C	T	-1.449	-0.0524057	0.0012	0.0443412	FALSE	FALSE	FALSE	LlCx3x	89028146	0.582571	0.0953465	outcome	TRUE	reported	textfile	3669	0.3215	12	89421923	6.75896e-06	ebi-a-GCST90001622	|| id:ebi-a-GCST90001622	TRUE	reported	igd	2	TRUE	NA	0.00550591	20.302	27.816
rs75659919	T	C	T	C	0.14	0.00512366	0.2258	0.145504	FALSE	FALSE	FALSE	LlCx3x	26327781	0.924275	0.0539047	outcome	TRUE	reported	textfile	3669	0.0296	18	23907745	2.33502e-06	ebi-a-GCST90001622	|| id:ebi-a-GCST90001622	TRUE	reported	igd	2	TRUE	NA	0.00606017	22.3581	27.816
rs77738700	A	G	A	G	-0.435	-0.149872	0.1067	0.0121583	FALSE	FALSE	FALSE	LlCx3x	112880684	0.380436	0.170873	outcome	TRUE	reported	textfile	3669	0.03955	11	112751407	1.03992e-27	ebi-a-GCST90001622	|| id:ebi-a-GCST90001622	TRUE	reported	igd	2	TRUE	NA	0.031919	120.906	27.816
rs77846504	A	G	A	G	-0.2072	-0.120621	0.0867	0.0771754	FALSE	FALSE	FALSE	LlCx3x	136801158	0.0883466	0.0707792	outcome	TRUE	reported	textfile	3669	0.04499	2	137558728	4.25402e-06	ebi-a-GCST90001622	|| id:ebi-a-GCST90001622	TRUE	reported	igd	2	TRUE	NA	0.00574773	21.1988	27.816
rs7819099	G	A	G	A	0.148	0.0427711	0.5112	0.400399	FALSE	FALSE	FALSE	LlCx3x	143918694	0.268012	0.0386142	outcome	TRUE	reported	textfile	3669	0.02495	8	144992862	3.24997e-09	ebi-a-GCST90001622	|| id:ebi-a-GCST90001622	TRUE	reported	igd	2	TRUE	NA	0.00949925	35.1678	27.816
rs79251210	A	G	A	G	0.4184	0.224957	0.0377	0.0242637	FALSE	FALSE	FALSE	LlCx3x	100020726	0.0686041	0.123534	outcome	TRUE	reported	textfile	3669	0.06614	6	100468602	2.828e-10	ebi-a-GCST90001622	|| id:ebi-a-GCST90001622	TRUE	reported	igd	2	TRUE	NA	0.0107894	39.9961	27.816
rs79649529	A	G	A	G	-0.3311	-0.00818772	0.0271	0.118382	FALSE	FALSE	FALSE	LlCx3x	108927669	0.891132	0.05982	outcome	TRUE	reported	textfile	3669	0.07471	13	109580017	9.59909e-06	ebi-a-GCST90001622	|| id:ebi-a-GCST90001622	TRUE	reported	igd	2	TRUE	NA	0.00532469	19.6302	27.816
rs906930	T	G	T	G	-0.1885	-0.0213785	0.1108	0.212493	FALSE	FALSE	FALSE	LlCx3x	99356581	0.644662	0.046355	outcome	TRUE	reported	textfile	3669	0.03921	14	99822918	1.588e-06	ebi-a-GCST90001622	|| id:ebi-a-GCST90001622	TRUE	reported	igd	2	TRUE	NA	0.00625971	23.0989	27.816
rs9912354	T	C	T	C	0.121	0.0401005	0.5271	0.353986	FALSE	FALSE	FALSE	LlCx3x	35478711	0.31188	0.0396529	outcome	TRUE	reported	textfile	3669	0.02494	17	33805730	1.27201e-06	ebi-a-GCST90001622	|| id:ebi-a-GCST90001622	TRUE	reported	igd	2	TRUE	NA	0.0063746	23.5256	27.816
rs9983338	T	C	T	C	-0.4349	0.0778689	0.0189	0.00935278	FALSE	FALSE	FALSE	LlCx3x	28610346	0.693148	0.197343	outcome	TRUE	reported	textfile	3669	0.09157	21	29982668	2.12398e-06	ebi-a-GCST90001622	|| id:ebi-a-GCST90001622	TRUE	reported	igd	2	TRUE	NA	0.0061103	22.5442	27.816
HLA DR+ CD4+ AC
SNP	effect_allele.exposure	other_allele.exposure	effect_allele.outcome	other_allele.outcome	beta.exposure	beta.outcome	eaf.exposure	eaf.outcome	remove	palindromic	ambiguous	id.outcome	pos.outcome	pval.outcome	se.outcome	outcome	mr_keep.outcome	pval_origin.outcome	data_source.outcome	pval.exposure	samplesize.exposure	pos.exposure	chr.exposure	se.exposure	id.exposure	exposure	mr_keep.exposure	pval_origin.exposure	data_source.exposure	action	mr_keep	samplesize.outcome	R2	f	meanf
rs10787670	C	T	C	T	-0.1963	0.00350232	0.9173	0.893655	FALSE	FALSE	FALSE	nacBG7	116427893	0.954308	0.0611254	outcome	TRUE	reported	textfile	6.14299e-06	3579	118187405	10	0.04335	ebi-a-GCST90001624	|| id:ebi-a-GCST90001624	TRUE	reported	igd	2	TRUE	NA	0.00569665	20.4937	25.5183
rs10845930	C	T	C	T	0.1584	-0.106774	0.8639	0.972625	FALSE	FALSE	FALSE	nacBG7	14229683	0.3546	0.115344	outcome	TRUE	reported	textfile	6.02907e-06	3579	14382617	12	0.03494	ebi-a-GCST90001624	|| id:ebi-a-GCST90001624	TRUE	reported	igd	2	TRUE	NA	0.00570974	20.541	25.5183
rs11251832	A	G	A	G	0.1894	-0.0222514	0.0884	0.165213	FALSE	FALSE	FALSE	nacBG7	3284847	0.67044	0.0522893	outcome	TRUE	reported	textfile	6.44199e-06	3579	3327039	10	0.04192	ebi-a-GCST90001624	|| id:ebi-a-GCST90001624	TRUE	reported	igd	2	TRUE	NA	0.00567134	20.4021	25.5183
rs117110835	A	G	A	G	-0.783	0.187134	0.0047	0.0471076	FALSE	FALSE	FALSE	nacBG7	45653456	0.0367705	0.0896104	outcome	TRUE	reported	textfile	9.2871e-06	3579	45945654	15	0.1764	ebi-a-GCST90001624	|| id:ebi-a-GCST90001624	TRUE	reported	igd	2	TRUE	NA	0.00547495	19.6917	25.5183
rs12166155	G	C	G	C	0.1146	-0.0307413	0.3564	0.394099	FALSE	TRUE	FALSE	nacBG7	44603286	0.434177	0.0393079	outcome	TRUE	reported	textfile	4.69505e-06	3579	44999166	22	0.025	ebi-a-GCST90001624	|| id:ebi-a-GCST90001624	TRUE	reported	igd	2	TRUE	NA	0.00583694	21.0013	25.5183
rs1322067	G	A	G	A	-0.1511	-0.0100753	0.4173	0.483459	FALSE	FALSE	FALSE	nacBG7	114898653	0.790291	0.0378868	outcome	TRUE	reported	textfile	4.75401e-09	3579	117660933	9	0.02575	ebi-a-GCST90001624	|| id:ebi-a-GCST90001624	TRUE	reported	igd	2	TRUE	NA	0.00952916	34.4137	25.5183
rs142283210	G	T	G	T	-2.588	0.190632	0.0004	0.0291648	FALSE	FALSE	FALSE	nacBG7	79837108	0.0961524	0.114576	outcome	TRUE	reported	textfile	5.85706e-06	3579	80129450	15	0.5703	ebi-a-GCST90001624	|| id:ebi-a-GCST90001624	TRUE	reported	igd	2	TRUE	NA	0.00572095	20.5816	25.5183
rs17198888	G	A	G	A	-0.2281	0.0582976	0.0802	0.222032	FALSE	FALSE	FALSE	nacBG7	31298238	0.201665	0.0456584	outcome	TRUE	reported	textfile	1.92699e-06	3579	31266015	6	0.04783	ebi-a-GCST90001624	|| id:ebi-a-GCST90001624	TRUE	reported	igd	2	TRUE	NA	0.00631447	22.7304	25.5183
rs17824379	G	A	G	A	-0.9842	0.0556437	0.0027	0.00635557	FALSE	FALSE	FALSE	nacBG7	5769274	0.821743	0.246972	outcome	TRUE	reported	textfile	9.64007e-06	3579	5810961	3	0.2221	ebi-a-GCST90001624	|| id:ebi-a-GCST90001624	TRUE	reported	igd	2	TRUE	NA	0.00545672	19.6258	25.5183
rs2064600	A	G	A	G	-0.3548	0.00753009	0.0295	0.0212512	FALSE	FALSE	FALSE	nacBG7	1285124	0.953998	0.130533	outcome	TRUE	reported	textfile	1.52999e-06	3579	1220504	1	0.07367	ebi-a-GCST90001624	|| id:ebi-a-GCST90001624	TRUE	reported	igd	2	TRUE	NA	0.006439	23.1816	25.5183
rs2977197	C	G	C	G	-0.1662	0.058931	0.8806	0.921625	FALSE	TRUE	FALSE	nacBG7	1742309	0.404791	0.0707374	outcome	TRUE	reported	textfile	7.02603e-06	3579	1690475	8	0.03693	ebi-a-GCST90001624	|| id:ebi-a-GCST90001624	TRUE	reported	igd	2	TRUE	NA	0.00562718	20.2423	25.5183
rs3087456	A	G	A	G	-0.2926	-0.0815039	0.766	0.73483	FALSE	FALSE	FALSE	nacBG7	10877045	0.0586976	0.0431135	outcome	TRUE	reported	textfile	1.39798e-25	3579	10970902	16	0.02777	ebi-a-GCST90001624	|| id:ebi-a-GCST90001624	TRUE	reported	igd	2	TRUE	NA	0.0300863	110.957	25.5183
rs3134968	G	A	G	A	0.3737	-0.0446612	0.9761	0.774959	FALSE	FALSE	FALSE	nacBG7	32706282	0.323466	0.045233	outcome	TRUE	reported	textfile	2.22602e-06	3579	32674059	6	0.07884	ebi-a-GCST90001624	|| id:ebi-a-GCST90001624	TRUE	reported	igd	2	TRUE	NA	0.0062384	22.4549	25.5183
rs55849757	T	C	T	C	-0.1129	-0.0127965	0.5545	0.438493	FALSE	FALSE	FALSE	nacBG7	75073220	0.738276	0.0382972	outcome	TRUE	reported	textfile	3.68799e-06	3579	75122371	3	0.02435	ebi-a-GCST90001624	|| id:ebi-a-GCST90001624	TRUE	reported	igd	2	TRUE	NA	0.00597073	21.4856	25.5183
rs609755	G	A	G	A	1.274	-0.0844337	0.998	0.915587	FALSE	FALSE	FALSE	nacBG7	56090323	0.21702	0.0683955	outcome	TRUE	reported	textfile	9.48397e-06	3579	56601692	19	0.2872	ebi-a-GCST90001624	|| id:ebi-a-GCST90001624	TRUE	reported	igd	2	TRUE	NA	0.00546798	19.6665	25.5183
rs62166973	A	G	A	G	-0.4445	0.0328213	0.0148	0.122381	FALSE	FALSE	FALSE	nacBG7	120601814	0.582681	0.0597323	outcome	TRUE	reported	textfile	6.76005e-06	3579	121359390	2	0.09861	ebi-a-GCST90001624	|| id:ebi-a-GCST90001624	TRUE	reported	igd	2	TRUE	NA	0.00564523	20.3076	25.5183
rs62417423	G	A	G	A	-0.1396	0.0191402	0.1949	0.0839249	FALSE	FALSE	FALSE	nacBG7	113890810	0.778515	0.0680529	outcome	TRUE	reported	textfile	5.66905e-06	3579	114211974	6	0.03071	ebi-a-GCST90001624	|| id:ebi-a-GCST90001624	TRUE	reported	igd	2	TRUE	NA	0.00574049	20.6523	25.5183
rs6767083	A	C	A	C	0.1335	0.0223242	0.2311	0.20721	FALSE	FALSE	FALSE	nacBG7	180121202	0.633789	0.0468602	outcome	TRUE	reported	textfile	2.77901e-06	3579	179838990	3	0.02844	ebi-a-GCST90001624	|| id:ebi-a-GCST90001624	TRUE	reported	igd	2	TRUE	NA	0.00611894	22.0222	25.5183
rs6891593	A	G	A	G	0.3491	-0.1233	0.0239	0.0319221	FALSE	FALSE	FALSE	nacBG7	155626014	0.253029	0.107872	outcome	TRUE	reported	textfile	5.61798e-06	3579	155005574	5	0.07676	ebi-a-GCST90001624	|| id:ebi-a-GCST90001624	TRUE	reported	igd	2	TRUE	NA	0.005746	20.6722	25.5183
rs7150202	T	A	T	A	0.1473	-0.00698951	0.1707	0.157232	FALSE	TRUE	FALSE	nacBG7	79869083	0.89399	0.0524513	outcome	TRUE	reported	textfile	3.32598e-06	3579	80335426	14	0.03164	ebi-a-GCST90001624	|| id:ebi-a-GCST90001624	TRUE	reported	igd	2	TRUE	NA	0.00601934	21.6616	25.5183
rs7405251	G	T	G	T	-0.1151	-0.0533676	0.6014	0.70312	FALSE	FALSE	FALSE	nacBG7	10735415	0.197101	0.0413749	outcome	TRUE	reported	textfile	3.35297e-06	3579	10829272	16	0.02473	ebi-a-GCST90001624	|| id:ebi-a-GCST90001624	TRUE	reported	igd	2	TRUE	NA	0.00601617	21.6501	25.5183
rs78229126	A	C	A	C	0.1603	-0.00293206	0.1357	0.106607	FALSE	FALSE	FALSE	nacBG7	11671686	0.962221	0.0619014	outcome	TRUE	reported	textfile	3.23102e-06	3579	11713685	10	0.03437	ebi-a-GCST90001624	|| id:ebi-a-GCST90001624	TRUE	reported	igd	2	TRUE	NA	0.00604108	21.7403	25.5183
rs79769908	G	T	G	T	-0.1766	-0.00354773	0.1023	0.0452222	FALSE	FALSE	FALSE	nacBG7	71195209	0.969353	0.0923416	outcome	TRUE	reported	textfile	9.98206e-06	3579	70660195	7	0.03991	ebi-a-GCST90001624	|| id:ebi-a-GCST90001624	TRUE	reported	igd	2	TRUE	NA	0.0054411	19.5693	25.5183
rs9613063	T	C	T	C	-0.1553	-0.049626	0.1913	0.146674	FALSE	FALSE	FALSE	nacBG7	25986038	0.357175	0.0538967	outcome	TRUE	reported	textfile	2.503e-07	3579	26382004	22	0.03005	ebi-a-GCST90001624	|| id:ebi-a-GCST90001624	TRUE	reported	igd	2	TRUE	NA	0.00740736	26.6938	25.5183
HLA DR+ CD8br AC
SNP	effect_allele.exposure	other_allele.exposure	effect_allele.outcome	other_allele.outcome	beta.exposure	beta.outcome	eaf.exposure	eaf.outcome	remove	palindromic	ambiguous	id.outcome	pos.outcome	pval.outcome	se.outcome	outcome	mr_keep.outcome	pval_origin.outcome	data_source.outcome	samplesize.exposure	se.exposure	chr.exposure	pval.exposure	pos.exposure	id.exposure	exposure	mr_keep.exposure	pval_origin.exposure	data_source.exposure	action	mr_keep	samplesize.outcome	R2	f	meanf
rs10152591	C	A	C	A	-0.2253	-0.0920909	0.0645	0.0620508	FALSE	FALSE	FALSE	qlOB8H	69755818	0.23609	0.0777259	outcome	TRUE	reported	textfile	3579	0.04968	15	5.96e-06	70048157	ebi-a-GCST90001627	|| id:ebi-a-GCST90001627	TRUE	reported	igd	2	TRUE	NA	0.00571359	20.555	29.3812
rs1084560	G	A	G	A	-0.1331	-0.0365401	0.5721	0.69628	FALSE	FALSE	FALSE	qlOB8H	10731015	0.374289	0.0411271	outcome	TRUE	reported	textfile	3579	0.02498	16	1.06e-07	10824872	ebi-a-GCST90001627	|| id:ebi-a-GCST90001627	TRUE	reported	igd	2	TRUE	NA	0.00787006	28.3745	29.3812
rs11153123	G	A	G	A	-0.1305	-0.0185742	0.228	0.445838	FALSE	FALSE	FALSE	qlOB8H	108717130	0.629879	0.0385438	outcome	TRUE	reported	textfile	3579	0.02924	6	8.32e-06	109038333	ebi-a-GCST90001627	|| id:ebi-a-GCST90001627	TRUE	reported	igd	2	TRUE	NA	0.0055347	19.9078	29.3812
rs11197647	T	G	T	G	0.2373	0.0360646	0.0759	0.120019	FALSE	FALSE	FALSE	qlOB8H	116382554	0.533224	0.05788	outcome	TRUE	reported	textfile	3579	0.04575	10	2.27e-07	118142066	ebi-a-GCST90001627	|| id:ebi-a-GCST90001627	TRUE	reported	igd	2	TRUE	NA	0.00746104	26.8887	29.3812
rs112455120	T	C	T	C	0.3535	-0.0305929	0.0302	0.12157	FALSE	FALSE	FALSE	qlOB8H	10286928	0.599548	0.0582666	outcome	TRUE	reported	textfile	3579	0.07143	16	7.79e-07	10380785	ebi-a-GCST90001627	|| id:ebi-a-GCST90001627	TRUE	reported	igd	2	TRUE	NA	0.00679664	24.4779	29.3812
rs117517764	G	A	G	A	0.1906	0.0155331	0.0911	0.191723	FALSE	FALSE	FALSE	qlOB8H	17374996	0.74939	0.0486254	outcome	TRUE	reported	textfile	3579	0.04234	19	6.98e-06	17485805	ebi-a-GCST90001627	|| id:ebi-a-GCST90001627	TRUE	reported	igd	2	TRUE	NA	0.00563028	20.2536	29.3812
rs12029484	G	A	G	A	-0.2266	0.0160357	0.0768	0.0589233	FALSE	FALSE	FALSE	qlOB8H	229975399	0.841875	0.0803812	outcome	TRUE	reported	textfile	3579	0.0462	1	9.79e-07	230111146	ebi-a-GCST90001627	|| id:ebi-a-GCST90001627	TRUE	reported	igd	2	TRUE	NA	0.00667675	24.0432	29.3812
rs138213638	C	T	C	T	1.495	0.0155167	0.0014	0.0455427	FALSE	FALSE	FALSE	qlOB8H	58318314	0.866161	0.0920669	outcome	TRUE	reported	textfile	3579	0.3314	18	6.69e-06	55985546	ebi-a-GCST90001627	|| id:ebi-a-GCST90001627	TRUE	reported	igd	2	TRUE	NA	0.00565397	20.3392	29.3812
rs138678763	C	T	C	T	-0.8815	0.0420251	0.005	0.00504776	FALSE	FALSE	FALSE	qlOB8H	11960218	0.876251	0.26987	outcome	TRUE	reported	textfile	3579	0.1709	8	2.65e-07	11817727	ebi-a-GCST90001627	|| id:ebi-a-GCST90001627	TRUE	reported	igd	2	TRUE	NA	0.00737874	26.59	29.3812
rs17286630	G	A	G	A	-0.3262	-0.014403	0.0337	0.020494	FALSE	FALSE	FALSE	qlOB8H	58830132	0.913508	0.132607	outcome	TRUE	reported	textfile	3579	0.06773	5	1.53e-06	58125959	ebi-a-GCST90001627	|| id:ebi-a-GCST90001627	TRUE	reported	igd	2	TRUE	NA	0.0064393	23.1826	29.3812
rs2181036	C	T	C	T	-0.1446	-0.00752707	0.4167	0.483777	FALSE	FALSE	FALSE	qlOB8H	114886856	0.842574	0.0379003	outcome	TRUE	reported	textfile	3579	0.02608	9	3.17e-08	117649136	ebi-a-GCST90001627	|| id:ebi-a-GCST90001627	TRUE	reported	igd	2	TRUE	NA	0.00851619	30.7241	29.3812
rs2516465	T	G	T	G	0.1607	-0.04359	0.277	0.297381	FALSE	FALSE	FALSE	qlOB8H	31447129	0.294453	0.0415775	outcome	TRUE	reported	textfile	3579	0.03146	6	3.43e-07	31414906	ebi-a-GCST90001627	|| id:ebi-a-GCST90001627	TRUE	reported	igd	2	TRUE	NA	0.00723766	26.0778	29.3812
rs2808067	C	T	C	T	0.1243	0.0170853	0.6642	0.53486	FALSE	FALSE	FALSE	qlOB8H	31757004	0.654264	0.0381499	outcome	TRUE	reported	textfile	3579	0.0261	10	2.01e-06	32045932	ebi-a-GCST90001627	|| id:ebi-a-GCST90001627	TRUE	reported	igd	2	TRUE	NA	0.00629732	22.6683	29.3812
rs3087456	A	G	A	G	-0.4286	-0.0815039	0.766	0.73483	FALSE	FALSE	FALSE	qlOB8H	10877045	0.0586976	0.0431135	outcome	TRUE	reported	textfile	3579	0.0278	16	5.57e-52	10970902	ebi-a-GCST90001627	|| id:ebi-a-GCST90001627	TRUE	reported	igd	2	TRUE	NA	0.062277	237.559	29.3812
rs35669214	C	T	C	T	-0.1242	0.0208319	0.2543	0.237254	FALSE	FALSE	FALSE	qlOB8H	73376523	0.641369	0.0447243	outcome	TRUE	reported	textfile	3579	0.02793	17	9.05e-06	71372662	ebi-a-GCST90001627	|| id:ebi-a-GCST90001627	TRUE	reported	igd	2	TRUE	NA	0.00549473	19.7633	29.3812
rs506151	T	C	T	C	-0.4162	-0.0302064	0.0201	0.10507	FALSE	FALSE	FALSE	qlOB8H	110230405	0.631292	0.0629418	outcome	TRUE	reported	textfile	3579	0.08787	13	2.26e-06	110882752	ebi-a-GCST90001627	|| id:ebi-a-GCST90001627	TRUE	reported	igd	2	TRUE	NA	0.00622942	22.4223	29.3812
rs567794	A	G	A	G	-0.1197	0.0517046	0.5085	0.497865	FALSE	FALSE	FALSE	qlOB8H	107794174	0.171549	0.0378167	outcome	TRUE	reported	textfile	3579	0.02459	11	1.18e-06	107664900	ebi-a-GCST90001627	|| id:ebi-a-GCST90001627	TRUE	reported	igd	2	TRUE	NA	0.00657724	23.6826	29.3812
rs57068864	A	G	A	G	0.196	-0.00114977	0.0852	0.162369	FALSE	FALSE	FALSE	qlOB8H	29001981	0.98213	0.0513331	outcome	TRUE	reported	textfile	3579	0.0435	3	6.8e-06	29043472	ebi-a-GCST90001627	|| id:ebi-a-GCST90001627	TRUE	reported	igd	2	TRUE	NA	0.00564047	20.2904	29.3812
rs59231583	T	G	T	G	0.1239	0.0743176	0.733	0.655399	FALSE	FALSE	FALSE	qlOB8H	95616637	0.0618757	0.0398019	outcome	TRUE	reported	textfile	3579	0.02769	14	7.93e-06	96082974	ebi-a-GCST90001627	|| id:ebi-a-GCST90001627	TRUE	reported	igd	2	TRUE	NA	0.00556304	20.0103	29.3812
rs61500216	C	T	C	T	0.2173	0.0873591	0.0742	0.128949	FALSE	FALSE	FALSE	qlOB8H	168459349	0.126142	0.0571164	outcome	TRUE	reported	textfile	3579	0.04709	1	4.05e-06	168428587	ebi-a-GCST90001627	|| id:ebi-a-GCST90001627	TRUE	reported	igd	2	TRUE	NA	0.00591458	21.2823	29.3812
rs6686155	A	C	A	C	0.2308	0.105971	0.0739	0.0848273	FALSE	FALSE	FALSE	qlOB8H	119864224	0.121481	0.0684306	outcome	TRUE	reported	textfile	3579	0.04753	1	1.25e-06	120406847	ebi-a-GCST90001627	|| id:ebi-a-GCST90001627	TRUE	reported	igd	2	TRUE	NA	0.00654519	23.5664	29.3812
rs72779785	G	A	G	A	-0.2122	-0.0734434	0.1636	0.067251	FALSE	FALSE	FALSE	qlOB8H	10475182	0.334444	0.0760913	outcome	TRUE	reported	textfile	3579	0.03296	16	1.36e-10	10569039	ebi-a-GCST90001627	|| id:ebi-a-GCST90001627	TRUE	reported	igd	2	TRUE	NA	0.0114486	41.4261	29.3812
rs73365443	A	G	A	G	0.1456	0.0441917	0.2195	0.258642	FALSE	FALSE	FALSE	qlOB8H	84625781	0.308628	0.0434058	outcome	TRUE	reported	textfile	3579	0.02977	12	1.05e-06	85019560	ebi-a-GCST90001627	|| id:ebi-a-GCST90001627	TRUE	reported	igd	2	TRUE	NA	0.00663912	23.9068	29.3812
rs74743779	T	C	T	C	-0.2114	-0.0613363	0.0735	0.083098	FALSE	FALSE	FALSE	qlOB8H	102337207	0.37173	0.0686674	outcome	TRUE	reported	textfile	3579	0.04705	8	7.27e-06	103349435	ebi-a-GCST90001627	|| id:ebi-a-GCST90001627	TRUE	reported	igd	2	TRUE	NA	0.00560901	20.1766	29.3812
rs75495211	T	G	T	G	-0.2997	-0.016868	0.0362	0.0223436	FALSE	FALSE	FALSE	qlOB8H	115147571	0.895823	0.128823	outcome	TRUE	reported	textfile	3579	0.06655	7	6.88e-06	114787625	ebi-a-GCST90001627	|| id:ebi-a-GCST90001627	TRUE	reported	igd	2	TRUE	NA	0.00563458	20.2691	29.3812
rs75799568	T	C	T	C	1.176	0.00221503	0.0021	0.0553042	FALSE	FALSE	FALSE	qlOB8H	49530446	0.978704	0.0829789	outcome	TRUE	reported	textfile	3579	0.2558	13	4.39e-06	50104582	ebi-a-GCST90001627	|| id:ebi-a-GCST90001627	TRUE	reported	igd	2	TRUE	NA	0.00587077	21.1237	29.3812
rs75913581	A	G	A	G	0.1133	0.0484601	0.4202	0.403737	FALSE	FALSE	FALSE	qlOB8H	100186794	0.210726	0.0387194	outcome	TRUE	reported	textfile	3579	0.02474	14	4.82e-06	100653131	ebi-a-GCST90001627	|| id:ebi-a-GCST90001627	TRUE	reported	igd	2	TRUE	NA	0.00582588	20.9613	29.3812
rs76443179	A	G	A	G	1.513	0.134139	0.0014	0.0412676	FALSE	FALSE	FALSE	qlOB8H	38178982	0.164792	0.0965629	outcome	TRUE	reported	textfile	3579	0.3363	19	7.06e-06	38669622	ebi-a-GCST90001627	|| id:ebi-a-GCST90001627	TRUE	reported	igd	2	TRUE	NA	0.00562359	20.2293	29.3812
rs76997602	G	A	G	A	-0.4225	0.148094	0.0176	0.0301569	FALSE	FALSE	FALSE	qlOB8H	115811255	0.186685	0.112154	outcome	TRUE	reported	textfile	3579	0.09112	7	3.67e-06	115451309	ebi-a-GCST90001627	|| id:ebi-a-GCST90001627	TRUE	reported	igd	2	TRUE	NA	0.00597122	21.4874	29.3812
rs771140	G	C	G	C	-0.1377	-0.13285	0.7802	0.940781	FALSE	TRUE	FALSE	qlOB8H	34147009	0.102668	0.0814005	outcome	TRUE	reported	textfile	3579	0.02952	1	3.22e-06	34612610	ebi-a-GCST90001627	|| id:ebi-a-GCST90001627	TRUE	reported	igd	2	TRUE	NA	0.00604284	21.7467	29.3812
rs78581629	A	G	A	G	-0.1869	0.0482828	0.0965	0.0585643	FALSE	FALSE	FALSE	qlOB8H	795371	0.548823	0.080535	outcome	TRUE	reported	textfile	3579	0.0408	19	4.78e-06	795371	ebi-a-GCST90001627	|| id:ebi-a-GCST90001627	TRUE	reported	igd	2	TRUE	NA	0.00582905	20.9728	29.3812
rs78648104	C	T	C	T	-0.1496	0.0212142	0.1707	0.165822	FALSE	FALSE	FALSE	qlOB8H	50715296	0.680863	0.0515803	outcome	TRUE	reported	textfile	3579	0.03361	6	8.81e-06	50683009	ebi-a-GCST90001627	|| id:ebi-a-GCST90001627	TRUE	reported	igd	2	TRUE	NA	0.00550512	19.8008	29.3812
rs78744340	A	G	A	G	-0.4444	-0.141698	0.0166	0.0225239	FALSE	FALSE	FALSE	qlOB8H	24251984	0.271585	0.128884	outcome	TRUE	reported	textfile	3579	0.09699	2	4.76e-06	24474853	ebi-a-GCST90001627	|| id:ebi-a-GCST90001627	TRUE	reported	igd	2	TRUE	NA	0.00583166	20.9822	29.3812
rs79684162	T	C	T	C	0.4692	-0.0491742	0.0169	0.0547514	FALSE	FALSE	FALSE	qlOB8H	142340457	0.556555	0.0836343	outcome	TRUE	reported	textfile	3579	0.09735	6	1.5e-06	142661594	ebi-a-GCST90001627	|| id:ebi-a-GCST90001627	TRUE	reported	igd	2	TRUE	NA	0.00644871	23.2167	29.3812
HLA DR+ CD8br %T cell
SNP	effect_allele.exposure	other_allele.exposure	effect_allele.outcome	other_allele.outcome	beta.exposure	beta.outcome	eaf.exposure	eaf.outcome	remove	palindromic	ambiguous	id.outcome	pos.outcome	pval.outcome	se.outcome	outcome	mr_keep.outcome	pval_origin.outcome	data_source.outcome	pval.exposure	se.exposure	chr.exposure	samplesize.exposure	pos.exposure	id.exposure	exposure	mr_keep.exposure	pval_origin.exposure	data_source.exposure	action	mr_keep	samplesize.outcome	R2	f	meanf
rs1091849	G	A	G	A	-0.1196	-0.0534823	0.6024	0.703145	FALSE	FALSE	FALSE	YBe9Ci	10735423	0.196139	0.0413747	outcome	TRUE	reported	textfile	8.4561e-07	0.02424	16	3595	10829280	ebi-a-GCST90001628	|| id:ebi-a-GCST90001628	TRUE	reported	igd	2	TRUE	NA	0.00672616	24.3307	32.4124
rs112455120	T	C	T	C	0.3608	-0.0305929	0.03	0.12157	FALSE	FALSE	FALSE	YBe9Ci	10286928	0.599548	0.0582666	outcome	TRUE	reported	textfile	1.692e-07	0.06884	16	3595	10380785	ebi-a-GCST90001628	|| id:ebi-a-GCST90001628	TRUE	reported	igd	2	TRUE	NA	0.0075831	27.4543	32.4124
rs112935806	A	G	A	G	0.3437	0.169511	0.0259	0.0180758	FALSE	FALSE	FALSE	YBe9Ci	182900760	0.241266	0.144655	outcome	TRUE	reported	textfile	5.30994e-06	0.07538	1	3595	182869895	ebi-a-GCST90001628	|| id:ebi-a-GCST90001628	TRUE	reported	igd	2	TRUE	NA	0.00574968	20.7781	32.4124
rs11598687	C	G	C	G	-1.02	-0.0165795	0.0028	0.0132625	FALSE	TRUE	FALSE	YBe9Ci	74849813	0.920711	0.166564	outcome	TRUE	reported	textfile	1.70498e-06	0.2128	10	3595	76609571	ebi-a-GCST90001628	|| id:ebi-a-GCST90001628	TRUE	reported	igd	2	TRUE	NA	0.00635026	22.9623	32.4124
rs117517764	G	A	G	A	0.1844	0.0155331	0.0911	0.191723	FALSE	FALSE	FALSE	YBe9Ci	17374996	0.74939	0.0486254	outcome	TRUE	reported	textfile	6.19298e-06	0.04074	19	3595	17485805	ebi-a-GCST90001628	|| id:ebi-a-GCST90001628	TRUE	reported	igd	2	TRUE	NA	0.00566647	20.4757	32.4124
rs12029484	G	A	G	A	-0.2178	0.0160357	0.0769	0.0589233	FALSE	FALSE	FALSE	YBe9Ci	229975399	0.841875	0.0803812	outcome	TRUE	reported	textfile	1.00099e-06	0.04445	1	3595	230111146	ebi-a-GCST90001628	|| id:ebi-a-GCST90001628	TRUE	reported	igd	2	TRUE	NA	0.00663411	23.9955	32.4124
rs138213638	C	T	C	T	1.501	0.0155167	0.0014	0.0455427	FALSE	FALSE	FALSE	YBe9Ci	58318314	0.866161	0.0920669	outcome	TRUE	reported	textfile	2.683e-06	0.3194	18	3595	55985546	ebi-a-GCST90001628	|| id:ebi-a-GCST90001628	TRUE	reported	igd	2	TRUE	NA	0.00610566	22.0724	32.4124
rs138678763	C	T	C	T	-0.8053	0.0420251	0.005	0.00504776	FALSE	FALSE	FALSE	YBe9Ci	11960218	0.876251	0.26987	outcome	TRUE	reported	textfile	1.08201e-06	0.1649	8	3595	11817727	ebi-a-GCST90001628	|| id:ebi-a-GCST90001628	TRUE	reported	igd	2	TRUE	NA	0.00659028	23.8359	32.4124
rs1407309	A	G	A	G	-0.1339	-0.00597395	0.4179	0.4817	FALSE	FALSE	FALSE	YBe9Ci	114889500	0.874742	0.0378966	outcome	TRUE	reported	textfile	9.85803e-08	0.02508	9	3595	117651780	ebi-a-GCST90001628	|| id:ebi-a-GCST90001628	TRUE	reported	igd	2	TRUE	NA	0.00786642	28.4882	32.4124
rs3087456	A	G	A	G	-0.4526	-0.0815039	0.7662	0.73483	FALSE	FALSE	FALSE	YBe9Ci	10877045	0.0586976	0.0431135	outcome	TRUE	reported	textfile	1.46893e-62	0.02659	16	3595	10970902	ebi-a-GCST90001628	|| id:ebi-a-GCST90001628	TRUE	reported	igd	2	TRUE	NA	0.0745816	289.568	32.4124
rs34287418	G	C	G	C	-1.263	-0.0122461	0.0019	0.0205367	FALSE	TRUE	FALSE	YBe9Ci	104472702	0.92728	0.134178	outcome	TRUE	reported	textfile	4.10904e-06	0.2738	14	3595	104939039	ebi-a-GCST90001628	|| id:ebi-a-GCST90001628	TRUE	reported	igd	2	TRUE	NA	0.00588407	21.2666	32.4124
rs4920093	G	A	G	A	0.2643	0.126614	0.0477	0.0156734	FALSE	FALSE	FALSE	YBe9Ci	41884046	0.41144	0.154151	outcome	TRUE	reported	textfile	2.17601e-06	0.05571	21	3595	43304155	ebi-a-GCST90001628	|| id:ebi-a-GCST90001628	TRUE	reported	igd	2	TRUE	NA	0.00622184	22.495	32.4124
rs506151	T	C	T	C	-0.4018	-0.0302064	0.02	0.10507	FALSE	FALSE	FALSE	YBe9Ci	110230405	0.631292	0.0629418	outcome	TRUE	reported	textfile	2.18198e-06	0.08469	13	3595	110882752	ebi-a-GCST90001628	|| id:ebi-a-GCST90001628	TRUE	reported	igd	2	TRUE	NA	0.00622223	22.4964	32.4124
rs542160	T	C	T	C	-0.1295	0.0558367	0.5089	0.498498	FALSE	FALSE	FALSE	YBe9Ci	107805817	0.139808	0.0378168	outcome	TRUE	reported	textfile	4.62402e-08	0.02364	11	3595	107676543	ebi-a-GCST90001628	|| id:ebi-a-GCST90001628	TRUE	reported	igd	2	TRUE	NA	0.00827819	29.9918	32.4124
rs6020784	G	A	G	A	0.1427	-0.0143917	0.1819	0.258689	FALSE	FALSE	FALSE	YBe9Ci	50833392	0.739965	0.0433617	outcome	TRUE	reported	textfile	4.44898e-06	0.03104	20	3595	49449929	ebi-a-GCST90001628	|| id:ebi-a-GCST90001628	TRUE	reported	igd	2	TRUE	NA	0.00584467	21.1234	32.4124
rs62029480	T	C	T	C	0.4156	0.0423495	0.0236	0.0368075	FALSE	FALSE	FALSE	YBe9Ci	10558136	0.680426	0.102819	outcome	TRUE	reported	textfile	1.003e-07	0.07787	16	3595	10651993	ebi-a-GCST90001628	|| id:ebi-a-GCST90001628	TRUE	reported	igd	2	TRUE	NA	0.00786112	28.4688	32.4124
rs6975360	G	A	G	A	-0.1252	-0.0471154	0.2338	0.221885	FALSE	FALSE	FALSE	YBe9Ci	82719165	0.301976	0.0456453	outcome	TRUE	reported	textfile	4.97302e-06	0.02738	7	3595	82348481	ebi-a-GCST90001628	|| id:ebi-a-GCST90001628	TRUE	reported	igd	2	TRUE	NA	0.00578261	20.8978	32.4124
rs7027771	C	T	C	T	0.1171	0.00599267	0.636	0.600005	FALSE	FALSE	FALSE	YBe9Ci	98790673	0.876691	0.0386213	outcome	TRUE	reported	textfile	1.64301e-06	0.0244	9	3595	101552955	ebi-a-GCST90001628	|| id:ebi-a-GCST90001628	TRUE	reported	igd	2	TRUE	NA	0.00636593	23.0193	32.4124
rs7195518	G	A	G	A	0.5431	0.0304042	0.9908	0.979243	FALSE	FALSE	FALSE	YBe9Ci	11391658	0.817698	0.131901	outcome	TRUE	reported	textfile	5.37106e-06	0.1192	16	3595	11485515	ebi-a-GCST90001628	|| id:ebi-a-GCST90001628	TRUE	reported	igd	2	TRUE	NA	0.00574127	20.7475	32.4124
rs72757686	C	G	C	G	1.339	0.191713	0.0015	0.0171306	FALSE	TRUE	FALSE	YBe9Ci	243246011	0.180916	0.143289	outcome	TRUE	reported	textfile	5.70598e-06	0.2947	1	3595	243409313	ebi-a-GCST90001628	|| id:ebi-a-GCST90001628	TRUE	reported	igd	2	TRUE	NA	0.00570972	20.6328	32.4124
rs72779785	G	A	G	A	-0.1852	-0.0734434	0.1634	0.067251	FALSE	FALSE	FALSE	YBe9Ci	10475182	0.334444	0.0760913	outcome	TRUE	reported	textfile	5.96403e-09	0.03176	16	3595	10569039	ebi-a-GCST90001628	|| id:ebi-a-GCST90001628	TRUE	reported	igd	2	TRUE	NA	0.00936987	33.9844	32.4124
rs72998075	T	C	T	C	-0.1324	-0.091025	0.1944	0.0711267	FALSE	FALSE	FALSE	YBe9Ci	109531928	0.21303	0.0730962	outcome	TRUE	reported	textfile	6.90494e-06	0.0294	11	3595	109402654	ebi-a-GCST90001628	|| id:ebi-a-GCST90001628	TRUE	reported	igd	2	TRUE	NA	0.0056097	20.2693	32.4124
rs73365443	A	G	A	G	0.1329	0.0441917	0.2195	0.258642	FALSE	FALSE	FALSE	YBe9Ci	84625781	0.308628	0.0434058	outcome	TRUE	reported	textfile	3.586e-06	0.02864	12	3595	85019560	ebi-a-GCST90001628	|| id:ebi-a-GCST90001628	TRUE	reported	igd	2	TRUE	NA	0.00595404	21.521	32.4124
rs75588949	T	A	T	A	-0.1878	0.0814793	0.0823	0.0871184	FALSE	TRUE	FALSE	YBe9Ci	110325134	0.227192	0.0674708	outcome	TRUE	reported	textfile	9.122e-06	0.04226	9	3595	113087414	ebi-a-GCST90001628	|| id:ebi-a-GCST90001628	TRUE	reported	igd	2	TRUE	NA	0.00546329	19.7374	32.4124
rs76443179	A	G	A	G	1.66	0.134139	0.0014	0.0412676	FALSE	FALSE	FALSE	YBe9Ci	38178982	0.164792	0.0965629	outcome	TRUE	reported	textfile	3.12702e-07	0.3239	19	3595	38669622	ebi-a-GCST90001628	|| id:ebi-a-GCST90001628	TRUE	reported	igd	2	TRUE	NA	0.00725327	26.2514	32.4124
rs771140	G	C	G	C	-0.1258	-0.13285	0.7801	0.940781	FALSE	TRUE	FALSE	YBe9Ci	34147009	0.102668	0.0814005	outcome	TRUE	reported	textfile	9.64007e-06	0.02838	1	3595	34612610	ebi-a-GCST90001628	|| id:ebi-a-GCST90001628	TRUE	reported	igd	2	TRUE	NA	0.00543589	19.6379	32.4124
rs78456529	T	C	T	C	-0.156	-0.0423954	0.1401	0.0421529	FALSE	FALSE	FALSE	YBe9Ci	131942403	0.656109	0.0952081	outcome	TRUE	reported	textfile	3.60604e-06	0.03363	7	3595	131627162	ebi-a-GCST90001628	|| id:ebi-a-GCST90001628	TRUE	reported	igd	2	TRUE	NA	0.00594983	21.5057	32.4124
rs78867731	T	A	T	A	-0.2187	-0.15076	0.0622	0.0672328	FALSE	TRUE	FALSE	YBe9Ci	106763246	0.0475335	0.0760832	outcome	TRUE	reported	textfile	7.25805e-06	0.04867	8	3595	107775474	ebi-a-GCST90001628	|| id:ebi-a-GCST90001628	TRUE	reported	igd	2	TRUE	NA	0.00558526	20.1806	32.4124
rs79132531	G	A	G	A	0.2117	-0.493857	0.075	0.0021171	FALSE	FALSE	FALSE	YBe9Ci	107388817	0.246151	0.425831	outcome	TRUE	reported	textfile	3.16497e-06	0.04536	11	3595	107259543	ebi-a-GCST90001628	|| id:ebi-a-GCST90001628	TRUE	reported	igd	2	TRUE	NA	0.00602245	21.7698	32.4124
CD8dim NKT AC
SNP	effect_allele.exposure	other_allele.exposure	effect_allele.outcome	other_allele.outcome	beta.exposure	beta.outcome	eaf.exposure	eaf.outcome	remove	palindromic	ambiguous	id.outcome	pos.outcome	pval.outcome	se.outcome	outcome	mr_keep.outcome	pval_origin.outcome	data_source.outcome	se.exposure	pos.exposure	samplesize.exposure	pval.exposure	chr.exposure	id.exposure	exposure	mr_keep.exposure	pval_origin.exposure	data_source.exposure	action	mr_keep	samplesize.outcome	R2	f	meanf
rs10892953	G	A	G	A	-0.1466	0.0279465	0.1733	0.148542	FALSE	FALSE	FALSE	hRpdLt	99230136	0.59918	0.0531725	outcome	TRUE	reported	textfile	0.03268	99100867	3652	7.51606e-06	11	ebi-a-GCST90001633	|| id:ebi-a-GCST90001633	TRUE	reported	igd	2	TRUE	NA	0.00548008	20.1125	28.9933
rs111273508	A	G	A	G	0.5462	0.0305341	0.0116	0.0429074	FALSE	FALSE	FALSE	hRpdLt	25330511	0.748604	0.095276	outcome	TRUE	reported	textfile	0.1137	25330739	3652	1.63301e-06	6	ebi-a-GCST90001633	|| id:ebi-a-GCST90001633	TRUE	reported	igd	2	TRUE	NA	0.00627937	23.0645	28.9933
rs11544989	G	A	G	A	0.1277	0.0345784	0.613	0.562402	FALSE	FALSE	FALSE	hRpdLt	143983700	0.367329	0.038357	outcome	TRUE	reported	textfile	0.02521	145057868	3652	4.27396e-07	8	ebi-a-GCST90001633	|| id:ebi-a-GCST90001633	TRUE	reported	igd	2	TRUE	NA	0.00697693	25.6447	28.9933
rs115536607	T	C	T	C	0.3487	-0.0506857	0.0548	0.0262138	FALSE	FALSE	FALSE	hRpdLt	100969533	0.663581	0.116526	outcome	TRUE	reported	textfile	0.05419	101417409	3652	1.39601e-10	6	ebi-a-GCST90001633	|| id:ebi-a-GCST90001633	TRUE	reported	igd	2	TRUE	NA	0.0112108	41.3835	28.9933
rs116700304	A	G	A	G	-0.7877	-0.189945	0.0048	0.0297411	FALSE	FALSE	FALSE	hRpdLt	6459393	0.0931108	0.113115	outcome	TRUE	reported	textfile	0.1752	6519453	3652	7.16193e-06	1	ebi-a-GCST90001633	|| id:ebi-a-GCST90001633	TRUE	reported	igd	2	TRUE	NA	0.0055046	20.203	28.9933
rs11676464	A	G	A	G	-0.1853	-0.0727842	0.1088	0.0894325	FALSE	FALSE	FALSE	hRpdLt	85791139	0.277262	0.0669903	outcome	TRUE	reported	textfile	0.0392	86018262	3652	2.36799e-06	2	ebi-a-GCST90001633	|| id:ebi-a-GCST90001633	TRUE	reported	igd	2	TRUE	NA	0.00608133	22.3327	28.9933
rs117147408	G	A	G	A	0.6679	-0.0294433	0.0277	0.0399523	FALSE	FALSE	FALSE	hRpdLt	101532163	0.764577	0.0983159	outcome	TRUE	reported	textfile	0.0755	101980039	3652	1.37911e-18	6	ebi-a-GCST90001633	|| id:ebi-a-GCST90001633	TRUE	reported	igd	2	TRUE	NA	0.0209793	78.2152	28.9933
rs139090356	G	A	G	A	0.9023	-0.0964696	0.0038	0.0310414	FALSE	FALSE	FALSE	hRpdLt	7311226	0.378127	0.109456	outcome	TRUE	reported	textfile	0.1958	7451357	3652	4.18004e-06	2	ebi-a-GCST90001633	|| id:ebi-a-GCST90001633	TRUE	reported	igd	2	TRUE	NA	0.00578133	21.2246	28.9933
rs145331774	T	C	T	C	-0.3842	-0.592784	0.0227	0.00188542	FALSE	FALSE	FALSE	hRpdLt	402147	0.210088	0.47297	outcome	TRUE	reported	textfile	0.08337	402147	3652	4.19798e-06	6	ebi-a-GCST90001633	|| id:ebi-a-GCST90001633	TRUE	reported	igd	2	TRUE	NA	0.00578157	21.2255	28.9933
rs145682498	A	T	A	T	0.2371	-0.239302	0.059	0.0132163	FALSE	TRUE	FALSE	hRpdLt	52749189	0.146958	0.164995	outcome	TRUE	reported	textfile	0.05214	54508949	3652	5.62795e-06	10	ebi-a-GCST90001633	|| id:ebi-a-GCST90001633	TRUE	reported	igd	2	TRUE	NA	0.00563039	20.6673	28.9933
rs34124324	G	A	G	A	-0.2049	-0.0370248	0.0753	0.0667836	FALSE	FALSE	FALSE	hRpdLt	4348452	0.62496	0.0757413	outcome	TRUE	reported	textfile	0.04589	4205974	3652	8.27104e-06	8	ebi-a-GCST90001633	|| id:ebi-a-GCST90001633	TRUE	reported	igd	2	TRUE	NA	0.00542941	19.9255	28.9933
rs35840380	T	C	T	C	0.3268	0.113932	0.0342	0.0228288	FALSE	FALSE	FALSE	hRpdLt	102079690	0.373035	0.127899	outcome	TRUE	reported	textfile	0.06915	102546027	3652	2.37197e-06	14	ebi-a-GCST90001633	|| id:ebi-a-GCST90001633	TRUE	reported	igd	2	TRUE	NA	0.00607856	22.3224	28.9933
rs4500996	T	C	T	C	0.1566	-0.0131208	0.187	0.148939	FALSE	FALSE	FALSE	hRpdLt	98226983	0.806957	0.0536958	outcome	TRUE	reported	textfile	0.03158	98843446	3652	7.44201e-07	2	ebi-a-GCST90001633	|| id:ebi-a-GCST90001633	TRUE	reported	igd	2	TRUE	NA	0.00668827	24.5766	28.9933
rs62126783	A	G	A	G	-0.1143	0.0191635	0.4225	0.519953	FALSE	FALSE	FALSE	hRpdLt	17485335	0.613028	0.0378907	outcome	TRUE	reported	textfile	0.0248	17596144	3652	4.22698e-06	19	ebi-a-GCST90001633	|| id:ebi-a-GCST90001633	TRUE	reported	igd	2	TRUE	NA	0.00578282	21.2301	28.9933
rs62210845	A	G	A	G	0.1224	0.0137566	0.6105	0.658677	FALSE	FALSE	FALSE	hRpdLt	13902264	0.737962	0.0411192	outcome	TRUE	reported	textfile	0.02717	15274585	3652	6.844e-06	21	ebi-a-GCST90001633	|| id:ebi-a-GCST90001633	TRUE	reported	igd	2	TRUE	NA	0.00552645	20.2836	28.9933
rs62391967	C	G	C	G	0.1478	-0.020434	0.1666	0.0902022	FALSE	TRUE	FALSE	hRpdLt	107191267	0.759434	0.0667289	outcome	TRUE	reported	textfile	0.03323	106910114	3652	8.86401e-06	3	ebi-a-GCST90001633	|| id:ebi-a-GCST90001633	TRUE	reported	igd	2	TRUE	NA	0.0053878	19.772	28.9933
rs6970303	C	T	C	T	0.1197	-0.00431894	0.346	0.22527	FALSE	FALSE	FALSE	hRpdLt	28874342	0.924152	0.0453644	outcome	TRUE	reported	textfile	0.02607	28913959	3652	4.50599e-06	7	ebi-a-GCST90001633	|| id:ebi-a-GCST90001633	TRUE	reported	igd	2	TRUE	NA	0.00573952	21.0702	28.9933
rs7152367	A	G	A	G	0.4704	0.084032	0.0167	0.0522889	FALSE	FALSE	FALSE	hRpdLt	65825289	0.317672	0.0840948	outcome	TRUE	reported	textfile	0.09391	66292007	3652	5.70795e-07	14	ebi-a-GCST90001633	|| id:ebi-a-GCST90001633	TRUE	reported	igd	2	TRUE	NA	0.00682349	25.0769	28.9933
rs7208329	T	C	T	C	-0.3314	-0.337914	0.0315	0.0174653	FALSE	FALSE	FALSE	hRpdLt	34801782	0.0217285	0.147234	outcome	TRUE	reported	textfile	0.0699	33128801	3652	2.21202e-06	17	ebi-a-GCST90001633	|| id:ebi-a-GCST90001633	TRUE	reported	igd	2	TRUE	NA	0.00611723	22.4653	28.9933
rs7218011	G	A	G	A	-0.1628	-0.0324119	0.1632	0.235542	FALSE	FALSE	FALSE	hRpdLt	35446003	0.468598	0.0447206	outcome	TRUE	reported	textfile	0.03328	33773022	3652	1.041e-06	17	ebi-a-GCST90001633	|| id:ebi-a-GCST90001633	TRUE	reported	igd	2	TRUE	NA	0.00650991	23.9169	28.9933
rs73062743	T	C	T	C	-0.1793	0.0625058	0.1124	0.071877	FALSE	FALSE	FALSE	hRpdLt	10359324	0.398996	0.0741102	outcome	TRUE	reported	textfile	0.0387	10511923	3652	3.71099e-06	12	ebi-a-GCST90001633	|| id:ebi-a-GCST90001633	TRUE	reported	igd	2	TRUE	NA	0.00584336	21.4536	28.9933
rs7323005	G	A	G	A	-0.1507	-0.0665695	0.1584	0.107409	FALSE	FALSE	FALSE	hRpdLt	40099194	0.280419	0.061674	outcome	TRUE	reported	textfile	0.03332	40673331	3652	6.34498e-06	13	ebi-a-GCST90001633	|| id:ebi-a-GCST90001633	TRUE	reported	igd	2	TRUE	NA	0.00557006	20.4446	28.9933
rs77738700	A	G	A	G	-0.3231	-0.149872	0.1069	0.0121583	FALSE	FALSE	FALSE	hRpdLt	112880684	0.380436	0.170873	outcome	TRUE	reported	textfile	0.03929	112751407	3652	2.69215e-16	11	ebi-a-GCST90001633	|| id:ebi-a-GCST90001633	TRUE	reported	igd	2	TRUE	NA	0.0181807	67.5884	28.9933
rs79251210	A	G	A	G	0.5556	0.224957	0.0379	0.0242637	FALSE	FALSE	FALSE	hRpdLt	100020726	0.0686041	0.123534	outcome	TRUE	reported	textfile	0.0646	100468602	3652	1.15691e-17	6	ebi-a-GCST90001633	|| id:ebi-a-GCST90001633	TRUE	reported	igd	2	TRUE	NA	0.0198527	73.9301	28.9933
rs80109323	T	C	T	C	1.516	0.14065	0.0012	0.0319339	FALSE	FALSE	FALSE	hRpdLt	131429596	0.193281	0.108114	outcome	TRUE	reported	textfile	0.3409	133227859	3652	8.91908e-06	10	ebi-a-GCST90001633	|| id:ebi-a-GCST90001633	TRUE	reported	igd	2	TRUE	NA	0.00538602	19.7654	28.9933
rs9916257	T	G	T	G	0.1472	0.0354583	0.5685	0.383341	FALSE	FALSE	FALSE	hRpdLt	35470352	0.363146	0.0389915	outcome	TRUE	reported	textfile	0.02455	33797371	3652	2.201e-09	17	ebi-a-GCST90001633	|| id:ebi-a-GCST90001633	TRUE	reported	igd	2	TRUE	NA	0.00974827	35.9314	28.9933
CD62L on monocyte
SNP	effect_allele.exposure	other_allele.exposure	effect_allele.outcome	other_allele.outcome	beta.exposure	beta.outcome	eaf.exposure	eaf.outcome	remove	palindromic	ambiguous	id.outcome	pos.outcome	pval.outcome	se.outcome	outcome	mr_keep.outcome	pval_origin.outcome	data_source.outcome	pval.exposure	pos.exposure	chr.exposure	se.exposure	samplesize.exposure	id.exposure	exposure	mr_keep.exposure	pval_origin.exposure	data_source.exposure	action	mr_keep	samplesize.outcome	R2	f	meanf
rs10127711	G	A	G	A	0.1336	0.0124782	0.3608	0.357341	FALSE	FALSE	FALSE	WpUVoZ	168514568	0.752231	0.0395257	outcome	TRUE	reported	textfile	4.26697e-06	168483806	1	0.02899	2848	ebi-a-GCST90001834	|| id:ebi-a-GCST90001834	TRUE	reported	igd	2	TRUE	NA	0.00740201	21.2232	29.8558
rs10842393	G	C	G	C	0.1269	0.0119198	0.4412	0.39404	FALSE	TRUE	TRUE	WpUVoZ	24678775	0.759691	0.038968	outcome	TRUE	reported	textfile	6.11294e-06	24831709	12	0.028	2848	ebi-a-GCST90001834	|| id:ebi-a-GCST90001834	TRUE	reported	igd	2	FALSE	NA	0.00716055	20.5259	29.8558
rs11225485	G	A	G	A	-0.1876	-0.0422841	0.1273	0.0638785	FALSE	FALSE	FALSE	WpUVoZ	102937002	0.583934	0.0772107	outcome	TRUE	reported	textfile	8.71305e-06	102807731	11	0.04211	2848	ebi-a-GCST90001834	|| id:ebi-a-GCST90001834	TRUE	reported	igd	2	TRUE	NA	0.00692053	19.8331	29.8558
rs11597201	G	C	G	C	-0.4448	-0.0966227	0.0212	0.0241323	FALSE	TRUE	FALSE	WpUVoZ	86710080	0.434285	0.123577	outcome	TRUE	reported	textfile	4.27002e-06	88469837	10	0.09654	2848	ebi-a-GCST90001834	|| id:ebi-a-GCST90001834	TRUE	reported	igd	2	TRUE	NA	0.00739861	21.2134	29.8558
rs117965901	G	A	G	A	0.4954	0.0171506	0.0153	0.0236182	FALSE	FALSE	FALSE	WpUVoZ	30481601	0.891755	0.12603	outcome	TRUE	reported	textfile	9.43604e-06	30770530	10	0.1116	2848	ebi-a-GCST90001834	|| id:ebi-a-GCST90001834	TRUE	reported	igd	2	TRUE	NA	0.00687146	19.6915	29.8558
rs118080101	A	G	A	G	2.679	-0.215439	0.0005	0.0263946	FALSE	FALSE	FALSE	WpUVoZ	136008033	0.0707131	0.119204	outcome	TRUE	reported	textfile	8.22508e-06	138899879	9	0.5997	2848	ebi-a-GCST90001834	|| id:ebi-a-GCST90001834	TRUE	reported	igd	2	TRUE	NA	0.00695833	19.9422	29.8558
rs12215799	T	C	T	C	0.3001	-0.112766	0.0442	0.0650309	FALSE	FALSE	FALSE	WpUVoZ	163683944	0.149419	0.0782232	outcome	TRUE	reported	textfile	9.67698e-06	164104976	6	0.0677	2848	ebi-a-GCST90001834	|| id:ebi-a-GCST90001834	TRUE	reported	igd	2	TRUE	NA	0.00685218	19.6358	29.8558
rs141452540	C	T	C	T	-1.064	0.0485521	0.0037	0.00156057	FALSE	FALSE	FALSE	WpUVoZ	48620865	0.923029	0.502509	outcome	TRUE	reported	textfile	4.72302e-06	47237403	20	0.2319	2848	ebi-a-GCST90001834	|| id:ebi-a-GCST90001834	TRUE	reported	igd	2	TRUE	NA	0.00733742	21.0367	29.8558
rs169046	C	T	C	T	0.1238	-0.0224256	0.4484	0.458491	FALSE	FALSE	FALSE	WpUVoZ	38375876	0.554557	0.0379486	outcome	TRUE	reported	textfile	9.90307e-06	38417367	3	0.02796	2848	ebi-a-GCST90001834	|| id:ebi-a-GCST90001834	TRUE	reported	igd	2	TRUE	NA	0.00683672	19.5912	29.8558
rs184665042	A	C	A	C	-1.007	0.514071	0.0035	0.0082102	FALSE	FALSE	FALSE	WpUVoZ	42330327	0.0235988	0.227103	outcome	TRUE	reported	textfile	9.80099e-06	42298065	6	0.2274	2848	ebi-a-GCST90001834	|| id:ebi-a-GCST90001834	TRUE	reported	igd	2	TRUE	NA	0.00683845	19.5962	29.8558
rs189683893	A	C	A	C	-0.9649	0.161114	0.004	0.051979	FALSE	FALSE	FALSE	WpUVoZ	87394125	0.0586543	0.0852104	outcome	TRUE	reported	textfile	9.3821e-06	89153882	10	0.2174	2848	ebi-a-GCST90001834	|| id:ebi-a-GCST90001834	TRUE	reported	igd	2	TRUE	NA	0.00686929	19.6852	29.8558
rs235869	A	C	A	C	-0.1316	0.0206889	0.4584	0.560884	FALSE	FALSE	FALSE	WpUVoZ	171641819	0.586877	0.0380753	outcome	TRUE	reported	textfile	2.197e-06	171610959	1	0.02775	2848	ebi-a-GCST90001834	|| id:ebi-a-GCST90001834	TRUE	reported	igd	2	TRUE	NA	0.00783483	22.474	29.8558
rs2404215	T	C	T	C	-0.296	-0.0996948	0.0463	0.0784412	FALSE	FALSE	FALSE	WpUVoZ	53168556	0.164276	0.0716799	outcome	TRUE	reported	textfile	6.68298e-06	53634228	1	0.0656	2848	ebi-a-GCST90001834	|| id:ebi-a-GCST90001834	TRUE	reported	igd	2	TRUE	NA	0.0070981	20.3456	29.8558
rs34142414	C	T	C	T	-0.1697	-0.0266833	0.1712	0.137378	FALSE	FALSE	FALSE	WpUVoZ	106836535	0.631058	0.0555625	outcome	TRUE	reported	textfile	4.66595e-06	106555382	3	0.03699	2848	ebi-a-GCST90001834	|| id:ebi-a-GCST90001834	TRUE	reported	igd	2	TRUE	NA	0.00733597	21.0325	29.8558
rs447362	C	T	C	T	-0.4011	0.038739	0.9742	0.974917	FALSE	FALSE	FALSE	WpUVoZ	165823038	0.751924	0.122551	outcome	TRUE	reported	textfile	3.05302e-06	165250043	5	0.08576	2848	ebi-a-GCST90001834	|| id:ebi-a-GCST90001834	TRUE	reported	igd	2	TRUE	NA	0.00762207	21.859	29.8558
rs4987369	T	G	T	G	-0.4474	0.055615	0.279	0.262098	FALSE	FALSE	FALSE	WpUVoZ	169693601	0.195438	0.0429573	outcome	TRUE	reported	textfile	3.50833e-50	169662742	1	0.02945	2848	ebi-a-GCST90001834	|| id:ebi-a-GCST90001834	TRUE	reported	igd	2	TRUE	NA	0.074962	230.63	29.8558
rs4987389	T	A	T	A	0.2352	-0.0461713	0.2047	0.168111	FALSE	TRUE	FALSE	WpUVoZ	169689368	0.364683	0.0509348	outcome	TRUE	reported	textfile	9.54993e-12	169658509	1	0.03438	2848	ebi-a-GCST90001834	|| id:ebi-a-GCST90001834	TRUE	reported	igd	2	TRUE	NA	0.0161675	46.769	29.8558
rs55633105	G	C	G	C	-0.3068	-0.00450064	0.0439	0.0343592	FALSE	TRUE	FALSE	WpUVoZ	74162933	0.965204	0.10317	outcome	TRUE	reported	textfile	5.13996e-06	72159072	17	0.06716	2848	ebi-a-GCST90001834	|| id:ebi-a-GCST90001834	TRUE	reported	igd	2	TRUE	NA	0.00727409	20.8538	29.8558
rs6694645	C	T	C	T	0.1765	0.00820098	0.1766	0.369833	FALSE	FALSE	FALSE	WpUVoZ	94645544	0.836187	0.0396616	outcome	TRUE	reported	textfile	8.47403e-07	95111100	1	0.03576	2848	ebi-a-GCST90001834	|| id:ebi-a-GCST90001834	TRUE	reported	igd	2	TRUE	NA	0.00848116	24.3439	29.8558
rs73462775	T	C	T	C	-0.647	0.101374	0.0105	0.0198992	FALSE	FALSE	FALSE	WpUVoZ	95340849	0.453086	0.135115	outcome	TRUE	reported	textfile	2.25398e-06	95884078	15	0.1365	2848	ebi-a-GCST90001834	|| id:ebi-a-GCST90001834	TRUE	reported	igd	2	TRUE	NA	0.00782692	22.4511	29.8558
rs73879235	G	A	G	A	-0.2804	-0.0658903	0.0583	0.00384595	FALSE	FALSE	FALSE	WpUVoZ	170908915	0.828886	0.304863	outcome	TRUE	reported	textfile	2.75201e-06	170626704	3	0.05969	2848	ebi-a-GCST90001834	|| id:ebi-a-GCST90001834	TRUE	reported	igd	2	TRUE	NA	0.00768884	22.052	29.8558
rs7516777	A	G	A	G	-0.1375	0.0534599	0.2955	0.212633	FALSE	FALSE	FALSE	WpUVoZ	199819043	0.251175	0.0465882	outcome	TRUE	reported	textfile	7.83502e-06	199788171	1	0.0307	2848	ebi-a-GCST90001834	|| id:ebi-a-GCST90001834	TRUE	reported	igd	2	TRUE	NA	0.00699424	20.0458	29.8558
rs7540208	C	T	C	T	-0.3923	-0.0317144	0.0248	0.0366644	FALSE	FALSE	FALSE	WpUVoZ	103788661	0.757542	0.102732	outcome	TRUE	reported	textfile	7.787e-06	104331283	1	0.08757	2848	ebi-a-GCST90001834	|| id:ebi-a-GCST90001834	TRUE	reported	igd	2	TRUE	NA	0.00699739	20.0549	29.8558
rs77224604	G	A	G	A	-0.217	-0.011454	0.0932	0.0424592	FALSE	FALSE	FALSE	WpUVoZ	136316045	0.903464	0.0944376	outcome	TRUE	reported	textfile	4.97703e-06	137328288	8	0.04744	2848	ebi-a-GCST90001834	|| id:ebi-a-GCST90001834	TRUE	reported	igd	2	TRUE	NA	0.00729308	20.9086	29.8558
rs7900893	A	G	A	G	-0.5507	0.196442	0.0128	0.0269464	FALSE	FALSE	FALSE	WpUVoZ	128334096	0.0953894	0.117797	outcome	TRUE	reported	textfile	5.611e-06	130132360	10	0.1211	2848	ebi-a-GCST90001834	|| id:ebi-a-GCST90001834	TRUE	reported	igd	2	TRUE	NA	0.00720875	20.6651	29.8558
rs79734694	C	A	C	A	-0.1672	-0.0110172	0.1647	0.151027	FALSE	FALSE	FALSE	WpUVoZ	67875513	0.835879	0.0531801	outcome	TRUE	reported	textfile	8.87892e-06	68787748	8	0.03757	2848	ebi-a-GCST90001834	|| id:ebi-a-GCST90001834	TRUE	reported	igd	2	TRUE	NA	0.00690622	19.7918	29.8558
CD3 on CD39+ secreting Treg
SNP	effect_allele.exposure	other_allele.exposure	effect_allele.outcome	other_allele.outcome	beta.exposure	beta.outcome	eaf.exposure	eaf.outcome	remove	palindromic	ambiguous	id.outcome	pos.outcome	pval.outcome	se.outcome	outcome	mr_keep.outcome	pval_origin.outcome	data_source.outcome	chr.exposure	se.exposure	pos.exposure	samplesize.exposure	pval.exposure	id.exposure	exposure	mr_keep.exposure	pval_origin.exposure	data_source.exposure	action	mr_keep	samplesize.outcome	R2	f	meanf
rs11188673	A	G	A	G	0.182	0.0518161	0.1408	0.0631115	FALSE	FALSE	FALSE	rjSzCf	96229007	0.516614	0.0798924	outcome	TRUE	reported	textfile	10	0.03986	97988763	2919	5.16e-06	ebi-a-GCST90001856	|| id:ebi-a-GCST90001856	TRUE	reported	igd	2	TRUE	NA	0.00709159	20.8339	38.6217
rs112692180	C	A	C	A	-0.2303	-0.0395305	0.0798	0.0766355	FALSE	FALSE	FALSE	rjSzCf	19170300	0.582597	0.0719265	outcome	TRUE	reported	textfile	8	0.05111	19027810	2919	6.85e-06	ebi-a-GCST90001856	|| id:ebi-a-GCST90001856	TRUE	reported	igd	2	TRUE	NA	0.00690767	20.2898	38.6217
rs113711222	A	G	A	G	0.2615	-0.0377647	0.0624	0.0489429	FALSE	FALSE	FALSE	rjSzCf	21859246	0.671863	0.0891537	outcome	TRUE	reported	textfile	19	0.0566	22042048	2919	4.02e-06	ebi-a-GCST90001856	|| id:ebi-a-GCST90001856	TRUE	reported	igd	2	TRUE	NA	0.00725959	21.3311	38.6217
rs11686866	A	G	A	G	-0.1526	0.119883	0.211	0.159899	FALSE	FALSE	FALSE	rjSzCf	88440777	0.0206495	0.0518005	outcome	TRUE	reported	textfile	2	0.03328	88740296	2919	4.76e-06	ebi-a-GCST90001856	|| id:ebi-a-GCST90001856	TRUE	reported	igd	2	TRUE	NA	0.0071514	21.0109	38.6217
rs12502302	T	C	T	C	0.1306	0.055122	0.4048	0.275279	FALSE	FALSE	FALSE	rjSzCf	185814626	0.19263	0.0423091	outcome	TRUE	reported	textfile	4	0.02783	186735780	2919	2.81e-06	ebi-a-GCST90001856	|| id:ebi-a-GCST90001856	TRUE	reported	igd	2	TRUE	NA	0.00748793	22.0071	38.6217
rs12742947	A	G	A	G	-0.2345	-0.00740015	0.0999	0.155477	FALSE	FALSE	FALSE	rjSzCf	165224425	0.888065	0.0525752	outcome	TRUE	reported	textfile	1	0.04561	165193662	2919	2.91e-07	ebi-a-GCST90001856	|| id:ebi-a-GCST90001856	TRUE	reported	igd	2	TRUE	NA	0.00897462	26.4161	38.6217
rs138565853	T	C	T	C	0.537	-0.0226665	0.0149	0.0464508	FALSE	FALSE	FALSE	rjSzCf	42262183	0.799654	0.0893102	outcome	TRUE	reported	textfile	13	0.118	42836319	2919	5.57e-06	ebi-a-GCST90001856	|| id:ebi-a-GCST90001856	TRUE	reported	igd	2	TRUE	NA	0.00704498	20.696	38.6217
rs145438716	G	A	G	A	0.3752	-0.046581	0.0303	0.0439492	FALSE	FALSE	FALSE	rjSzCf	127440196	0.616635	0.0930456	outcome	TRUE	reported	textfile	3	0.08068	127159039	2919	3.46e-06	ebi-a-GCST90001856	|| id:ebi-a-GCST90001856	TRUE	reported	igd	2	TRUE	NA	0.00735451	21.6121	38.6217
rs164962	C	T	C	T	-0.1897	-0.0508724	0.1338	0.167795	FALSE	FALSE	FALSE	rjSzCf	8648652	0.313723	0.0504968	outcome	TRUE	reported	textfile	3	0.04001	8690338	2919	2.23e-06	ebi-a-GCST90001856	|| id:ebi-a-GCST90001856	TRUE	reported	igd	2	TRUE	NA	0.00764243	22.4647	38.6217
rs17170861	T	C	T	C	0.4562	0.0260413	0.0188	0.0347446	FALSE	FALSE	FALSE	rjSzCf	37074348	0.803881	0.104867	outcome	TRUE	reported	textfile	7	0.09807	37113953	2919	3.44e-06	ebi-a-GCST90001856	|| id:ebi-a-GCST90001856	TRUE	reported	igd	2	TRUE	NA	0.00735862	21.6242	38.6217
rs181229284	T	C	T	C	-1.117	-0.0825137	0.0031	0.0275688	FALSE	FALSE	FALSE	rjSzCf	53680321	0.472116	0.114755	outcome	TRUE	reported	textfile	17	0.2344	51757682	2919	1.99e-06	ebi-a-GCST90001856	|| id:ebi-a-GCST90001856	TRUE	reported	igd	2	TRUE	NA	0.00771954	22.6931	38.6217
rs2026334	A	G	A	G	0.3382	0.0475402	0.0348	0.0250437	FALSE	FALSE	FALSE	rjSzCf	134930255	0.697516	0.122313	outcome	TRUE	reported	textfile	9	0.07452	137822101	2919	5.91e-06	ebi-a-GCST90001856	|| id:ebi-a-GCST90001856	TRUE	reported	igd	2	TRUE	NA	0.0070067	20.5828	38.6217
rs2055631	T	C	T	C	-0.159	-0.0691019	0.1958	0.1297	FALSE	FALSE	FALSE	rjSzCf	114140825	0.218537	0.0561608	outcome	TRUE	reported	textfile	2	0.03422	114898402	2919	3.54e-06	ebi-a-GCST90001856	|| id:ebi-a-GCST90001856	TRUE	reported	igd	2	TRUE	NA	0.00734176	21.5743	38.6217
rs28547902	C	G	C	G	0.1908	-0.0963812	0.1242	0.128627	FALSE	TRUE	FALSE	rjSzCf	7891858	0.0876375	0.0564296	outcome	TRUE	reported	textfile	4	0.04177	7893585	2919	5.15e-06	ebi-a-GCST90001856	|| id:ebi-a-GCST90001856	TRUE	reported	igd	2	TRUE	NA	0.00709742	20.8512	38.6217
rs2949661	T	C	T	C	0.5477	0.0846544	0.4466	0.259006	FALSE	FALSE	FALSE	rjSzCf	167455687	0.0503165	0.0432513	outcome	TRUE	reported	textfile	1	0.02564	167424924	2919	3.54e-94	ebi-a-GCST90001856	|| id:ebi-a-GCST90001856	TRUE	reported	igd	2	TRUE	NA	0.135188	455.986	38.6217
rs35922476	T	C	T	C	-0.1285	0.0115335	0.5185	0.678084	FALSE	FALSE	FALSE	rjSzCf	8934768	0.776215	0.0405746	outcome	TRUE	reported	textfile	9	0.02646	8934768	2919	1.27e-06	ebi-a-GCST90001856	|| id:ebi-a-GCST90001856	TRUE	reported	igd	2	TRUE	NA	0.00801489	23.5683	38.6217
rs6085139	A	C	A	C	-0.1262	0.00962964	0.3893	0.16245	FALSE	FALSE	FALSE	rjSzCf	5395663	0.854555	0.0525322	outcome	TRUE	reported	textfile	20	0.02812	5376309	2919	7.47e-06	ebi-a-GCST90001856	|| id:ebi-a-GCST90001856	TRUE	reported	igd	2	TRUE	NA	0.00685279	20.1275	38.6217
rs6099186	C	T	C	T	0.1307	-0.0634925	0.6545	0.561259	FALSE	FALSE	FALSE	rjSzCf	56532217	0.0962809	0.038176	outcome	TRUE	reported	textfile	20	0.02863	55107273	2919	5.2e-06	ebi-a-GCST90001856	|| id:ebi-a-GCST90001856	TRUE	reported	igd	2	TRUE	NA	0.007089	20.8262	38.6217
rs72697323	T	C	T	C	-0.4162	0.0044966	0.0243	0.0292086	FALSE	FALSE	FALSE	rjSzCf	166648587	0.968004	0.112101	outcome	TRUE	reported	textfile	1	0.08883	166617824	2919	2.92e-06	ebi-a-GCST90001856	|| id:ebi-a-GCST90001856	TRUE	reported	igd	2	TRUE	NA	0.00746443	21.9375	38.6217
rs73238001	C	T	C	T	-0.4341	-0.218897	0.0228	0.0176702	FALSE	FALSE	FALSE	rjSzCf	42865423	0.131003	0.14495	outcome	TRUE	reported	textfile	4	0.09267	42867440	2919	2.93e-06	ebi-a-GCST90001856	|| id:ebi-a-GCST90001856	TRUE	reported	igd	2	TRUE	NA	0.0074613	21.9282	38.6217
rs74118738	A	G	A	G	0.427	0.0249113	0.023	0.0437313	FALSE	FALSE	FALSE	rjSzCf	156697282	0.791158	0.094073	outcome	TRUE	reported	textfile	1	0.09367	156667074	2919	5.35e-06	ebi-a-GCST90001856	|| id:ebi-a-GCST90001856	TRUE	reported	igd	2	TRUE	NA	0.0070687	20.7662	38.6217
rs75831635	T	C	T	C	0.2848	0.0255426	0.0468	0.038582	FALSE	FALSE	FALSE	rjSzCf	90602677	0.799724	0.100678	outcome	TRUE	reported	textfile	1	0.06329	91068234	2919	7.07e-06	ebi-a-GCST90001856	|| id:ebi-a-GCST90001856	TRUE	reported	igd	2	TRUE	NA	0.00688927	20.2354	38.6217
rs76540213	T	C	T	C	0.5264	0.13302	0.0214	0.0303643	FALSE	FALSE	FALSE	rjSzCf	166066106	0.232487	0.111409	outcome	TRUE	reported	textfile	1	0.09617	166035343	2919	4.79e-08	ebi-a-GCST90001856	|| id:ebi-a-GCST90001856	TRUE	reported	igd	2	TRUE	NA	0.0101598	29.9402	38.6217
rs79338266	A	T	A	T	-0.7738	-0.189604	0.0067	0.0267719	FALSE	TRUE	FALSE	rjSzCf	52863056	0.119321	0.121726	outcome	TRUE	reported	textfile	5	0.1663	52158890	2919	3.42e-06	ebi-a-GCST90001856	|| id:ebi-a-GCST90001856	TRUE	reported	igd	2	TRUE	NA	0.00736257	21.6359	38.6217
rs79881821	T	C	T	C	-0.2509	0.0307613	0.0647	0.0345987	FALSE	FALSE	FALSE	rjSzCf	209051153	0.767317	0.103963	outcome	TRUE	reported	textfile	1	0.05497	209224498	2919	5.24e-06	ebi-a-GCST90001856	|| id:ebi-a-GCST90001856	TRUE	reported	igd	2	TRUE	NA	0.00708643	20.8186	38.6217
rs8024202	A	G	A	G	-0.1314	-0.0395694	0.3678	0.28448	FALSE	FALSE	FALSE	rjSzCf	96791429	0.350261	0.0423617	outcome	TRUE	reported	textfile	15	0.02775	97334659	2919	2.28e-06	ebi-a-GCST90001856	|| id:ebi-a-GCST90001856	TRUE	reported	igd	2	TRUE	NA	0.00762268	22.4061	38.6217
HVEM on CD4+
SNP	effect_allele.exposure	other_allele.exposure	effect_allele.outcome	other_allele.outcome	beta.exposure	beta.outcome	eaf.exposure	eaf.outcome	remove	palindromic	ambiguous	id.outcome	pos.outcome	pval.outcome	se.outcome	outcome	mr_keep.outcome	pval_origin.outcome	data_source.outcome	chr.exposure	pval.exposure	se.exposure	samplesize.exposure	pos.exposure	id.exposure	exposure	mr_keep.exposure	pval_origin.exposure	data_source.exposure	action	mr_keep	samplesize.outcome	R2	f	meanf
rs11153673	C	T	C	T	-0.4589	-0.0938214	0.0381	0.0385068	FALSE	FALSE	FALSE	hqpMBl	117542780	0.342515	0.0988417	outcome	TRUE	reported	textfile	6	6.13494e-06	0.1011	1247	117863943	ebi-a-GCST90001875	|| id:ebi-a-GCST90001875	TRUE	reported	igd	2	TRUE	NA	0.0162536	20.5701	23.8591
rs11212429	T	C	T	C	-1.284	-0.148756	0.0064	0.00680241	FALSE	FALSE	FALSE	hqpMBl	107890956	0.52563	0.234375	outcome	TRUE	reported	textfile	11	3.31902e-07	0.2502	1247	107761682	ebi-a-GCST90001875	|| id:ebi-a-GCST90001875	TRUE	reported	igd	2	TRUE	NA	0.0206829	26.2941	23.8591
rs12284339	A	G	A	G	-1.268	-0.127069	0.0048	0.0123523	FALSE	FALSE	FALSE	hqpMBl	107828833	0.45023	0.168296	outcome	TRUE	reported	textfile	11	9.14703e-06	0.2847	1247	107699559	ebi-a-GCST90001875	|| id:ebi-a-GCST90001875	TRUE	reported	igd	2	TRUE	NA	0.0156582	19.8046	23.8591
rs141874683	T	C	T	C	-0.4072	-0.134699	0.0569	0.0483418	FALSE	FALSE	FALSE	hqpMBl	5696786	0.13032	0.0890371	outcome	TRUE	reported	textfile	2	3.75898e-06	0.08767	1247	5836918	ebi-a-GCST90001875	|| id:ebi-a-GCST90001875	TRUE	reported	igd	2	TRUE	NA	0.0170058	21.5385	23.8591
rs144299393	A	G	A	G	-2.695	-0.168553	0.0012	0.0105969	FALSE	FALSE	FALSE	hqpMBl	108881378	0.362611	0.185142	outcome	TRUE	reported	textfile	13	9.04295e-06	0.6045	1247	109533726	ebi-a-GCST90001875	|| id:ebi-a-GCST90001875	TRUE	reported	igd	2	TRUE	NA	0.0156888	19.8439	23.8591
rs148349980	T	A	T	A	-0.9011	-0.0413561	0.0096	0.0139282	FALSE	TRUE	FALSE	hqpMBl	13955740	0.806882	0.16918	outcome	TRUE	reported	textfile	21	9.46608e-06	0.2026	1247	15328061	ebi-a-GCST90001875	|| id:ebi-a-GCST90001875	TRUE	reported	igd	2	TRUE	NA	0.0156158	19.7501	23.8591
rs1886730	C	T	C	T	0.2928	0.00864535	0.5778	0.481314	FALSE	FALSE	FALSE	hqpMBl	2557169	0.819998	0.0379936	outcome	TRUE	reported	textfile	1	5.64287e-14	0.0385	1247	2488608	ebi-a-GCST90001875	|| id:ebi-a-GCST90001875	TRUE	reported	igd	2	TRUE	NA	0.0443265	57.7462	23.8591
rs2074489	T	C	T	C	0.2943	0.0388406	0.1375	0.372584	FALSE	FALSE	FALSE	hqpMBl	31272351	0.32265	0.0392716	outcome	TRUE	reported	textfile	6	9.60904e-07	0.05978	1247	31240128	ebi-a-GCST90001875	|| id:ebi-a-GCST90001875	TRUE	reported	igd	2	TRUE	NA	0.0190652	24.1976	23.8591
rs226073	G	A	G	A	-0.194	-0.0691506	0.6195	0.736812	FALSE	FALSE	FALSE	hqpMBl	44369348	0.108004	0.0430247	outcome	TRUE	reported	textfile	1	2.27898e-06	0.04086	1247	44835020	ebi-a-GCST90001875	|| id:ebi-a-GCST90001875	TRUE	reported	igd	2	TRUE	NA	0.0177566	22.5066	23.8591
rs4589374	T	C	T	C	0.4205	0.00268761	0.0509	0.135307	FALSE	FALSE	FALSE	hqpMBl	52810218	0.961451	0.0556067	outcome	TRUE	reported	textfile	12	8.45201e-06	0.09402	1247	53204002	ebi-a-GCST90001875	|| id:ebi-a-GCST90001875	TRUE	reported	igd	2	TRUE	NA	0.0157875	19.9708	23.8591
rs4657680	T	C	T	C	-0.1893	0.0141322	0.5842	0.690845	FALSE	FALSE	FALSE	hqpMBl	167605867	0.729735	0.0409063	outcome	TRUE	reported	textfile	1	2.711e-06	0.04017	1247	167575104	ebi-a-GCST90001875	|| id:ebi-a-GCST90001875	TRUE	reported	igd	2	TRUE	NA	0.0174971	22.1718	23.8591
rs56091264	G	A	G	A	-0.2063	0.0941186	0.3873	0.457035	FALSE	FALSE	FALSE	hqpMBl	28607858	0.0143258	0.0384316	outcome	TRUE	reported	textfile	16	6.56206e-07	0.04126	1247	28619179	ebi-a-GCST90001875	|| id:ebi-a-GCST90001875	TRUE	reported	igd	2	TRUE	NA	0.0196541	24.9599	23.8591
rs62246799	C	T	C	T	-0.3215	-0.0954275	0.0858	0.0616519	FALSE	FALSE	FALSE	hqpMBl	2012245	0.224865	0.0786257	outcome	TRUE	reported	textfile	3	8.79306e-06	0.07204	1247	2053929	ebi-a-GCST90001875	|| id:ebi-a-GCST90001875	TRUE	reported	igd	2	TRUE	NA	0.0157205	19.8846	23.8591
rs62471911	G	A	G	A	0.277	0.0989808	0.1219	0.126996	FALSE	FALSE	FALSE	hqpMBl	155006780	0.0808668	0.0567005	outcome	TRUE	reported	textfile	7	4.89103e-06	0.06036	1247	154798490	ebi-a-GCST90001875	|| id:ebi-a-GCST90001875	TRUE	reported	igd	2	TRUE	NA	0.0166081	21.0264	23.8591
rs7896504	T	C	T	C	-0.2635	-0.0813753	0.1772	0.219658	FALSE	FALSE	FALSE	hqpMBl	1591847	0.0759207	0.0458488	outcome	TRUE	reported	textfile	10	6.91401e-07	0.0528	1247	1634042	ebi-a-GCST90001875	|| id:ebi-a-GCST90001875	TRUE	reported	igd	2	TRUE	NA	0.0195812	24.8654	23.8591
rs79388518	C	T	C	T	-0.5425	0.0315682	0.0329	0.00597103	FALSE	FALSE	FALSE	hqpMBl	1705001	0.89433	0.237664	outcome	TRUE	reported	textfile	18	3.43803e-06	0.1163	1247	1705002	ebi-a-GCST90001875	|| id:ebi-a-GCST90001875	TRUE	reported	igd	2	TRUE	NA	0.0171499	21.7242	23.8591
rs79573167	C	A	C	A	0.6533	0.28518	0.02	0.013137	FALSE	FALSE	FALSE	hqpMBl	33740307	0.0858836	0.166042	outcome	TRUE	reported	textfile	2	2.96797e-06	0.1392	1247	33965374	ebi-a-GCST90001875	|| id:ebi-a-GCST90001875	TRUE	reported	igd	2	TRUE	NA	0.0173571	21.9912	23.8591
rs904604	A	G	A	G	-0.187	-0.00864065	0.563	0.541694	FALSE	FALSE	FALSE	hqpMBl	55577242	0.820183	0.0380128	outcome	TRUE	reported	textfile	1	6.092e-06	0.04115	1247	56042915	ebi-a-GCST90001875	|| id:ebi-a-GCST90001875	TRUE	reported	igd	2	TRUE	NA	0.0162909	20.618	23.8591
CD28 on CD39+ secreting Treg
SNP	effect_allele.exposure	other_allele.exposure	effect_allele.outcome	other_allele.outcome	beta.exposure	beta.outcome	eaf.exposure	eaf.outcome	remove	palindromic	ambiguous	id.outcome	pos.outcome	pval.outcome	se.outcome	outcome	mr_keep.outcome	pval_origin.outcome	data_source.outcome	chr.exposure	pval.exposure	se.exposure	samplesize.exposure	pos.exposure	id.exposure	exposure	mr_keep.exposure	pval_origin.exposure	data_source.exposure	action	mr_keep	samplesize.outcome	R2	f	meanf
rs10205835	A	G	A	G	-0.12	-0.0552128	0.5253	0.658438	FALSE	FALSE	FALSE	2hOsRI	180455551	0.167456	0.039997	outcome	TRUE	reported	textfile	2	8.28095e-06	0.02687	2920	181320278	ebi-a-GCST90001888	|| id:ebi-a-GCST90001888	TRUE	reported	igd	2	TRUE	NA	0.00678403	19.931	36.4565
rs10748649	C	A	C	A	0.4156	0.0240582	0.4733	0.539758	FALSE	FALSE	FALSE	2hOsRI	95841946	0.525995	0.0379389	outcome	TRUE	reported	textfile	10	9.55873e-57	0.02562	2920	97601703	ebi-a-GCST90001888	|| id:ebi-a-GCST90001888	TRUE	reported	igd	2	TRUE	NA	0.0826678	262.963	36.4565
rs10882701	C	A	C	A	-0.136	-0.0689464	0.5156	0.576381	FALSE	FALSE	FALSE	2hOsRI	95981314	0.0755666	0.0387991	outcome	TRUE	reported	textfile	10	5.79802e-07	0.02715	2920	97741071	ebi-a-GCST90001888	|| id:ebi-a-GCST90001888	TRUE	reported	igd	2	TRUE	NA	0.00851999	25.075	36.4565
rs11017	T	C	T	C	0.9871	0.0920807	0.0036	0.0487807	FALSE	FALSE	FALSE	2hOsRI	74844911	0.29061	0.0871329	outcome	TRUE	reported	textfile	15	6.65503e-06	0.2187	2920	75137252	ebi-a-GCST90001888	|| id:ebi-a-GCST90001888	TRUE	reported	igd	2	TRUE	NA	0.00692823	20.3576	36.4565
rs112358299	A	G	A	G	0.2671	0.0443473	0.0685	0.0307869	FALSE	FALSE	FALSE	2hOsRI	93521319	0.689587	0.11103	outcome	TRUE	reported	textfile	10	4.46601e-07	0.05279	2920	95281076	ebi-a-GCST90001888	|| id:ebi-a-GCST90001888	TRUE	reported	igd	2	TRUE	NA	0.00869102	25.5827	36.4565
rs114508332	T	C	T	C	-0.333	0.0200862	0.0493	0.0432216	FALSE	FALSE	FALSE	2hOsRI	162739486	0.83093	0.0940766	outcome	TRUE	reported	textfile	2	1.385e-07	0.06307	2920	163595996	ebi-a-GCST90001888	|| id:ebi-a-GCST90001888	TRUE	reported	igd	2	TRUE	NA	0.00945657	27.8577	36.4565
rs115086130	A	G	A	G	-1.204	-0.202846	0.0026	0.0140523	FALSE	FALSE	FALSE	2hOsRI	216221811	0.208644	0.161334	outcome	TRUE	reported	textfile	2	3.24997e-06	0.2583	2920	217086534	ebi-a-GCST90001888	|| id:ebi-a-GCST90001888	TRUE	reported	igd	2	TRUE	NA	0.00738587	21.7123	36.4565
rs115168681	T	A	T	A	-2.01	0.00362336	0.0014	0.0190482	FALSE	TRUE	FALSE	2hOsRI	91885994	0.981353	0.155026	outcome	TRUE	reported	textfile	2	7.76694e-06	0.4487	2920	92074020	ebi-a-GCST90001888	|| id:ebi-a-GCST90001888	TRUE	reported	igd	2	TRUE	NA	0.00682532	20.0531	36.4565
rs117458836	A	G	A	G	0.5498	0.0178255	0.0187	0.00925192	FALSE	FALSE	FALSE	2hOsRI	95013625	0.929821	0.202402	outcome	TRUE	reported	textfile	10	8.59093e-08	0.1024	2920	96773382	ebi-a-GCST90001888	|| id:ebi-a-GCST90001888	TRUE	reported	igd	2	TRUE	NA	0.00977598	28.8079	36.4565
rs12778618	C	T	C	T	0.4215	0.126731	0.0457	0.00651204	FALSE	FALSE	FALSE	2hOsRI	93873363	0.592581	0.236837	outcome	TRUE	reported	textfile	10	8.8308e-11	0.06475	2920	95633120	ebi-a-GCST90001888	|| id:ebi-a-GCST90001888	TRUE	reported	igd	2	TRUE	NA	0.0143046	42.3466	36.4565
rs141663136	G	A	G	A	0.6375	0.00231749	0.0094	0.0103165	FALSE	FALSE	FALSE	2hOsRI	3545135	0.990227	0.189193	outcome	TRUE	reported	textfile	2	6.79e-06	0.1414	2920	3592725	ebi-a-GCST90001888	|| id:ebi-a-GCST90001888	TRUE	reported	igd	2	TRUE	NA	0.00691299	20.3125	36.4565
rs142863502	G	T	G	T	0.5215	0.307541	0.0166	0.0175894	FALSE	FALSE	FALSE	2hOsRI	78779248	0.0358765	0.146565	outcome	TRUE	reported	textfile	3	1.05499e-06	0.1066	2920	78828398	ebi-a-GCST90001888	|| id:ebi-a-GCST90001888	TRUE	reported	igd	2	TRUE	NA	0.00812955	23.9164	36.4565
rs17462867	C	T	C	T	0.4503	-0.206684	0.0171	0.0169988	FALSE	FALSE	FALSE	2hOsRI	47663853	0.15699	0.146039	outcome	TRUE	reported	textfile	4	9.57789e-06	0.1015	2920	47665870	ebi-a-GCST90001888	|| id:ebi-a-GCST90001888	TRUE	reported	igd	2	TRUE	NA	0.00669532	19.6686	36.4565
rs2071382	C	T	C	T	0.1201	0.0335347	0.545	0.592657	FALSE	FALSE	FALSE	2hOsRI	90884967	0.383713	0.038498	outcome	TRUE	reported	textfile	15	9.29009e-06	0.02705	2920	91428197	ebi-a-GCST90001888	|| id:ebi-a-GCST90001888	TRUE	reported	igd	2	TRUE	NA	0.00670574	19.6994	36.4565
rs2504703	G	A	G	A	0.1322	0.0368406	0.6688	0.575904	FALSE	FALSE	FALSE	2hOsRI	51399284	0.335818	0.0382775	outcome	TRUE	reported	textfile	6	3.48602e-06	0.02844	2920	51264082	ebi-a-GCST90001888	|| id:ebi-a-GCST90001888	TRUE	reported	igd	2	TRUE	NA	0.00734546	21.5927	36.4565
rs3116488	C	G	C	G	0.2335	0.00536948	0.5635	0.816393	FALSE	TRUE	TRUE	2hOsRI	203721353	0.912542	0.048888	outcome	TRUE	reported	textfile	2	1.52616e-17	0.02722	2920	204586076	ebi-a-GCST90001888	|| id:ebi-a-GCST90001888	TRUE	reported	igd	2	FALSE	NA	0.0245814	73.536	36.4565
rs61754918	T	C	T	C	-0.2668	-0.0620015	0.0622	0.0996199	FALSE	FALSE	FALSE	2hOsRI	89234017	0.331272	0.0638167	outcome	TRUE	reported	textfile	16	2.03601e-06	0.05606	2920	89300425	ebi-a-GCST90001888	|| id:ebi-a-GCST90001888	TRUE	reported	igd	2	TRUE	NA	0.0076971	22.6343	36.4565
rs6998	A	G	A	G	0.1555	0.0307714	0.1817	0.448448	FALSE	FALSE	FALSE	2hOsRI	50860405	0.420565	0.0382045	outcome	TRUE	reported	textfile	19	5.77298e-06	0.03423	2920	51363661	ebi-a-GCST90001888	|| id:ebi-a-GCST90001888	TRUE	reported	igd	2	TRUE	NA	0.00701787	20.6229	36.4565
rs71337061	C	T	C	T	0.167	-0.10605	0.1572	0.0733123	FALSE	FALSE	FALSE	2hOsRI	1907675	0.158144	0.0751411	outcome	TRUE	reported	textfile	19	8.37799e-06	0.03742	2920	1907674	ebi-a-GCST90001888	|| id:ebi-a-GCST90001888	TRUE	reported	igd	2	TRUE	NA	0.0067747	19.9034	36.4565
rs72873666	G	T	G	T	-0.1989	0.042813	0.1127	0.0178168	FALSE	FALSE	FALSE	2hOsRI	11480020	0.774854	0.14968	outcome	TRUE	reported	textfile	18	3.11997e-06	0.04257	2920	11480019	ebi-a-GCST90001888	|| id:ebi-a-GCST90001888	TRUE	reported	igd	2	TRUE	NA	0.0074207	21.8155	36.4565
rs7301227	A	G	A	G	-0.1551	-0.0396154	0.8175	0.678662	FALSE	FALSE	FALSE	2hOsRI	15534162	0.330209	0.0406857	outcome	TRUE	reported	textfile	12	5.77404e-06	0.03414	2920	15687096	ebi-a-GCST90001888	|| id:ebi-a-GCST90001888	TRUE	reported	igd	2	TRUE	NA	0.00701867	20.6252	36.4565
rs9530273	C	T	C	T	0.1444	-0.0326825	0.7267	0.82933	FALSE	FALSE	FALSE	2hOsRI	74076876	0.518633	0.0506348	outcome	TRUE	reported	textfile	13	1.65901e-06	0.03008	2920	74651013	ebi-a-GCST90001888	|| id:ebi-a-GCST90001888	TRUE	reported	igd	2	TRUE	NA	0.00783036	23.0293	36.4565
CD28 on CD45RA- CD4 not Treg
SNP	effect_allele.exposure	other_allele.exposure	effect_allele.outcome	other_allele.outcome	beta.exposure	beta.outcome	eaf.exposure	eaf.outcome	remove	palindromic	ambiguous	id.outcome	pos.outcome	pval.outcome	se.outcome	outcome	mr_keep.outcome	pval_origin.outcome	data_source.outcome	pos.exposure	samplesize.exposure	pval.exposure	se.exposure	chr.exposure	id.exposure	exposure	mr_keep.exposure	pval_origin.exposure	data_source.exposure	action	mr_keep	samplesize.outcome	R2	f	meanf
rs13390252	G	A	G	A	-0.4805	-0.0719442	0.199	0.117163	FALSE	FALSE	FALSE	MyJiwk	203732006	0.222191	0.0589358	outcome	TRUE	reported	textfile	204596729	2920	5.57442e-45	0.03356	2	ebi-a-GCST90001891	|| id:ebi-a-GCST90001891	TRUE	reported	igd	2	TRUE	NA	0.0655985	204.854	37.7052
rs2154080	T	C	T	C	0.1296	0.0270775	0.3651	0.406493	FALSE	FALSE	FALSE	MyJiwk	128371773	0.482484	0.0385548	outcome	TRUE	reported	textfile	130170037	2920	5.04406e-06	0.02835	10	ebi-a-GCST90001891	|| id:ebi-a-GCST90001891	TRUE	reported	igd	2	TRUE	NA	0.00710598	20.8836	37.7052
rs28591324	A	G	A	G	0.27	0.0848971	0.0587	0.0989125	FALSE	FALSE	FALSE	MyJiwk	29417544	0.18728	0.0643809	outcome	TRUE	reported	textfile	29419166	2920	6.25403e-06	0.05965	4	ebi-a-GCST90001891	|| id:ebi-a-GCST90001891	TRUE	reported	igd	2	TRUE	NA	0.00696766	20.4743	37.7052
rs3133072	C	T	C	T	0.1235	-0.00027292	0.5158	0.615353	FALSE	FALSE	FALSE	MyJiwk	134326735	0.994413	0.0389739	outcome	TRUE	reported	textfile	134196629	2920	5.23396e-06	0.02706	11	ebi-a-GCST90001891	|| id:ebi-a-GCST90001891	TRUE	reported	igd	2	TRUE	NA	0.00708286	20.8152	37.7052
rs368620678	A	G	A	G	0.5159	0.0632366	0.0161	0.094884	FALSE	FALSE	FALSE	MyJiwk	105314177	0.346453	0.0671663	outcome	TRUE	reported	textfile	105780514	2920	4.43701e-06	0.1122	14	ebi-a-GCST90001891	|| id:ebi-a-GCST90001891	TRUE	reported	igd	2	TRUE	NA	0.00718835	21.1275	37.7052
rs45553631	T	C	T	C	0.1355	-0.0215677	0.4356	0.251585	FALSE	FALSE	FALSE	MyJiwk	90271938	0.620795	0.0435954	outcome	TRUE	reported	textfile	90981657	2920	1.20801e-06	0.02785	6	ebi-a-GCST90001891	|| id:ebi-a-GCST90001891	TRUE	reported	igd	2	TRUE	NA	0.00804153	23.6554	37.7052
rs59639671	T	C	T	C	0.1962	0.0314052	0.1779	0.0525736	FALSE	FALSE	FALSE	MyJiwk	38776819	0.711081	0.0847861	outcome	TRUE	reported	textfile	39003961	2920	4.69699e-08	0.03583	2	ebi-a-GCST90001891	|| id:ebi-a-GCST90001891	TRUE	reported	igd	2	TRUE	NA	0.0101645	29.9645	37.7052
rs60249166	T	C	T	C	-0.1589	0.0144668	0.1911	0.197874	FALSE	FALSE	FALSE	MyJiwk	31510764	0.764869	0.0483687	outcome	TRUE	reported	textfile	32084901	2920	3.96698e-06	0.03438	13	ebi-a-GCST90001891	|| id:ebi-a-GCST90001891	TRUE	reported	igd	2	TRUE	NA	0.00726252	21.3471	37.7052
rs62174625	T	A	T	A	-0.1484	-0.0218064	0.2807	0.247383	FALSE	TRUE	FALSE	MyJiwk	172908255	0.620429	0.0440316	outcome	TRUE	reported	textfile	173772983	2920	8.80501e-07	0.03011	2	ebi-a-GCST90001891	|| id:ebi-a-GCST90001891	TRUE	reported	igd	2	TRUE	NA	0.00825022	24.2744	37.7052
rs62542710	G	A	G	A	-0.1785	-0.0238707	0.1582	0.0330379	FALSE	FALSE	FALSE	MyJiwk	27088759	0.820946	0.105469	outcome	TRUE	reported	textfile	27088757	2920	2.29599e-06	0.03771	9	ebi-a-GCST90001891	|| id:ebi-a-GCST90001891	TRUE	reported	igd	2	TRUE	NA	0.00761484	22.3906	37.7052
rs72923074	T	A	T	A	0.1766	0.0690701	0.3315	0.292469	FALSE	TRUE	FALSE	MyJiwk	202247938	0.0966429	0.0415747	outcome	TRUE	reported	textfile	203112661	2920	1.59001e-09	0.02916	2	ebi-a-GCST90001891	|| id:ebi-a-GCST90001891	TRUE	reported	igd	2	TRUE	NA	0.0124052	36.6529	37.7052
rs7872397	T	A	T	A	-0.3435	-0.0495002	0.0351	0.179507	FALSE	TRUE	FALSE	MyJiwk	26516740	0.320185	0.0497951	outcome	TRUE	reported	textfile	26516738	2920	2.79602e-06	0.07317	9	ebi-a-GCST90001891	|| id:ebi-a-GCST90001891	TRUE	reported	igd	2	TRUE	NA	0.00749099	22.0237	37.7052
rs9529740	G	C	G	C	-0.1461	-0.0150529	0.7416	0.635203	FALSE	TRUE	FALSE	MyJiwk	70435375	0.70607	0.0399134	outcome	TRUE	reported	textfile	71009507	2920	3.28503e-06	0.03135	13	ebi-a-GCST90001891	|| id:ebi-a-GCST90001891	TRUE	reported	igd	2	TRUE	NA	0.00738285	21.7034	37.7052
CD28 on CD39+ CD4+
SNP	effect_allele.exposure	other_allele.exposure	effect_allele.outcome	other_allele.outcome	beta.exposure	beta.outcome	eaf.exposure	eaf.outcome	remove	palindromic	ambiguous	id.outcome	pos.outcome	pval.outcome	se.outcome	outcome	mr_keep.outcome	pval_origin.outcome	data_source.outcome	se.exposure	pval.exposure	chr.exposure	pos.exposure	samplesize.exposure	id.exposure	exposure	mr_keep.exposure	pval_origin.exposure	data_source.exposure	action	mr_keep	samplesize.outcome	R2	f	meanf
rs10882701	C	A	C	A	-0.1597	-0.0689464	0.5156	0.576381	FALSE	FALSE	FALSE	4yluvI	95981314	0.0755666	0.0387991	outcome	TRUE	reported	textfile	0.02758	7.66196e-09	10	97741071	2920	ebi-a-GCST90001892	|| id:ebi-a-GCST90001892	TRUE	reported	igd	2	TRUE	NA	0.0113522	33.5061	62.0147
rs117458836	A	G	A	G	0.6927	0.0178255	0.0187	0.00925192	FALSE	FALSE	FALSE	4yluvI	95013625	0.929821	0.202402	outcome	TRUE	reported	textfile	0.1041	3.44826e-11	10	96773382	2920	ebi-a-GCST90001892	|| id:ebi-a-GCST90001892	TRUE	reported	igd	2	TRUE	NA	0.0149372	44.2478	62.0147
rs12778618	C	T	C	T	0.5196	0.126731	0.0457	0.00651204	FALSE	FALSE	FALSE	4yluvI	93873363	0.592581	0.236837	outcome	TRUE	reported	textfile	0.06591	4.43711e-15	10	95633120	2920	ebi-a-GCST90001892	|| id:ebi-a-GCST90001892	TRUE	reported	igd	2	TRUE	NA	0.0208404	62.1066	62.0147
rs13170880	T	A	T	A	-0.559	-0.00759677	0.0115	0.0705736	FALSE	TRUE	FALSE	4yluvI	81841724	0.918229	0.0739962	outcome	TRUE	reported	textfile	0.126	9.52906e-06	5	81137543	2920	ebi-a-GCST90001892	|| id:ebi-a-GCST90001892	TRUE	reported	igd	2	TRUE	NA	0.00669549	19.6691	62.0147
rs143888465	T	C	T	C	-1.599	-0.308434	0.0014	0.00821204	FALSE	FALSE	FALSE	4yluvI	51616324	0.132041	0.20479	outcome	TRUE	reported	textfile	0.3599	9.21001e-06	12	52010108	2920	ebi-a-GCST90001892	|| id:ebi-a-GCST90001892	TRUE	reported	igd	2	TRUE	NA	0.00671467	19.7258	62.0147
rs144419206	T	C	T	C	-2.461	-0.101471	0.0007	0.00570085	FALSE	FALSE	FALSE	4yluvI	24105167	0.702393	0.265565	outcome	TRUE	reported	textfile	0.4985	8.35699e-07	11	24126713	2920	ebi-a-GCST90001892	|| id:ebi-a-GCST90001892	TRUE	reported	igd	2	TRUE	NA	0.00827752	24.3554	62.0147
rs1539433	T	C	T	C	0.5445	0.0240384	0.4719	0.539713	FALSE	FALSE	FALSE	4yluvI	95759888	0.526333	0.0379386	outcome	TRUE	reported	textfile	0.02537	5.02921e-95	10	97519645	2920	ebi-a-GCST90001892	|| id:ebi-a-GCST90001892	TRUE	reported	igd	2	TRUE	NA	0.136256	460.317	62.0147
rs2427152	A	G	A	G	0.1293	0.0522513	0.4628	0.566426	FALSE	FALSE	FALSE	4yluvI	61514903	0.17466	0.0384942	outcome	TRUE	reported	textfile	0.02704	1.82398e-06	20	60089959	2920	ebi-a-GCST90001892	|| id:ebi-a-GCST90001892	TRUE	reported	igd	2	TRUE	NA	0.00776986	22.85	62.0147
rs34648998	A	T	A	T	0.2263	0.0646353	0.0925	0.064234	FALSE	TRUE	FALSE	4yluvI	21452289	0.402023	0.0771293	outcome	TRUE	reported	textfile	0.0482	2.79898e-06	20	21432927	2920	ebi-a-GCST90001892	|| id:ebi-a-GCST90001892	TRUE	reported	igd	2	TRUE	NA	0.00749249	22.0281	62.0147
rs72709963	T	C	T	C	0.2624	-0.000724221	0.058	0.131754	FALSE	FALSE	FALSE	4yluvI	120922590	0.9897	0.0560999	outcome	TRUE	reported	textfile	0.05843	7.35208e-06	8	121934830	2920	ebi-a-GCST90001892	|| id:ebi-a-GCST90001892	TRUE	reported	igd	2	TRUE	NA	0.00685936	20.1539	62.0147
rs7426056	G	A	G	A	0.3005	0.041983	0.5717	0.81898	FALSE	FALSE	FALSE	4yluvI	203747335	0.392147	0.049061	outcome	TRUE	reported	textfile	0.02793	1.67417e-26	2	204612058	2920	ebi-a-GCST90001892	|| id:ebi-a-GCST90001892	TRUE	reported	igd	2	TRUE	NA	0.0381312	115.678	62.0147
rs752641	C	T	C	T	-0.5423	-0.171816	0.0154	0.00294133	FALSE	FALSE	FALSE	4yluvI	156382222	0.631549	0.358287	outcome	TRUE	reported	textfile	0.1108	1.041e-06	1	156352013	2920	ebi-a-GCST90001892	|| id:ebi-a-GCST90001892	TRUE	reported	igd	2	TRUE	NA	0.00813708	23.9388	62.0147
rs78977206	A	G	A	G	-0.4523	-0.0725703	0.0199	0.0396706	FALSE	FALSE	FALSE	4yluvI	126020766	0.455631	0.0972712	outcome	TRUE	reported	textfile	0.1008	7.55092e-06	5	125356459	2920	ebi-a-GCST90001892	|| id:ebi-a-GCST90001892	TRUE	reported	igd	2	TRUE	NA	0.00684802	20.1203	62.0147
rs7960927	T	A	T	A	-0.3991	-0.0706939	0.0247	0.0464828	FALSE	TRUE	FALSE	4yluvI	100500353	0.436951	0.0909419	outcome	TRUE	reported	textfile	0.08882	7.27495e-06	12	100894131	2920	ebi-a-GCST90001892	|| id:ebi-a-GCST90001892	TRUE	reported	igd	2	TRUE	NA	0.00686699	20.1764	62.0147
rs79881476	T	C	T	C	-0.7677	0.0625366	0.0058	0.0187542	FALSE	FALSE	FALSE	4yluvI	84662637	0.650431	0.138	outcome	TRUE	reported	textfile	0.1661	3.95303e-06	10	86422393	2920	ebi-a-GCST90001892	|| id:ebi-a-GCST90001892	TRUE	reported	igd	2	TRUE	NA	0.00726265	21.3475	62.0147
CD25 on activated Treg
SNP	effect_allele.exposure	other_allele.exposure	effect_allele.outcome	other_allele.outcome	beta.exposure	beta.outcome	eaf.exposure	eaf.outcome	remove	palindromic	ambiguous	id.outcome	pos.outcome	pval.outcome	se.outcome	outcome	mr_keep.outcome	pval_origin.outcome	data_source.outcome	pval.exposure	se.exposure	pos.exposure	chr.exposure	samplesize.exposure	id.exposure	exposure	mr_keep.exposure	pval_origin.exposure	data_source.exposure	action	mr_keep	samplesize.outcome	R2	f	meanf
rs111871083	T	C	T	C	0.1574	0.000491962	0.1638	0.0975388	FALSE	FALSE	FALSE	leDoJF	27497446	0.993854	0.0638655	outcome	TRUE	reported	textfile	4.69202e-06	0.03433	27823957	1	3435	ebi-a-GCST90001939	|| id:ebi-a-GCST90001939	TRUE	reported	igd	2	TRUE	NA	0.00608255	21.0092	21.7483
rs112819427	G	A	G	A	-0.1837	-0.124603	0.1175	0.0198874	FALSE	FALSE	FALSE	leDoJF	38361243	0.352766	0.134092	outcome	TRUE	reported	textfile	3.46801e-06	0.03952	38588385	2	3435	ebi-a-GCST90001939	|| id:ebi-a-GCST90001939	TRUE	reported	igd	2	TRUE	NA	0.00625078	21.5939	21.7483
rs113116201	C	T	C	T	0.9566	0.00809422	0.0044	0.010499	FALSE	FALSE	FALSE	leDoJF	198861813	0.965666	0.188044	outcome	TRUE	reported	textfile	2.59e-07	0.1853	198830942	1	3435	ebi-a-GCST90001939	|| id:ebi-a-GCST90001939	TRUE	reported	igd	2	TRUE	NA	0.00769886	26.6353	21.7483
rs114746521	A	G	A	G	-0.4886	-0.00299002	0.0135	0.0180543	FALSE	FALSE	FALSE	leDoJF	33752282	0.983072	0.140922	outcome	TRUE	reported	textfile	5.12897e-06	0.107	33720059	6	3435	ebi-a-GCST90001939	|| id:ebi-a-GCST90001939	TRUE	reported	igd	2	TRUE	NA	0.00603371	20.8395	21.7483
rs11578578	C	G	C	G	-0.2045	-0.100588	0.0801	0.160497	FALSE	TRUE	FALSE	leDoJF	22590785	0.052903	0.0519646	outcome	TRUE	reported	textfile	9.38793e-06	0.04608	22917278	1	3435	ebi-a-GCST90001939	|| id:ebi-a-GCST90001939	TRUE	reported	igd	2	TRUE	NA	0.00570101	19.6838	21.7483
rs117690070	T	A	T	A	0.516	-0.176092	0.015	0.000951074	FALSE	TRUE	FALSE	leDoJF	11450417	0.788559	0.656613	outcome	TRUE	reported	textfile	6.56901e-07	0.1036	11450416	18	3435	ebi-a-GCST90001939	|| id:ebi-a-GCST90001939	TRUE	reported	igd	2	TRUE	NA	0.00717015	24.7929	21.7483
rs1332159	G	T	G	T	-0.127	-0.0042514	0.4418	0.494224	FALSE	FALSE	FALSE	leDoJF	25552602	0.910802	0.0379498	outcome	TRUE	reported	textfile	8.29908e-07	0.02572	25552600	9	3435	ebi-a-GCST90001939	|| id:ebi-a-GCST90001939	TRUE	reported	igd	2	TRUE	NA	0.00704802	24.3676	21.7483
rs145947216	T	C	T	C	0.342	-0.395591	0.036	0.00776972	FALSE	FALSE	FALSE	leDoJF	38369532	0.0739622	0.221391	outcome	TRUE	reported	textfile	1.51702e-06	0.07099	38596674	2	3435	ebi-a-GCST90001939	|| id:ebi-a-GCST90001939	TRUE	reported	igd	2	TRUE	NA	0.0067113	23.1956	21.7483
rs16843666	T	C	T	C	-0.1776	-0.0656885	0.1179	0.156919	FALSE	FALSE	FALSE	leDoJF	159099083	0.20939	0.0523312	outcome	TRUE	reported	textfile	6.55602e-06	0.03934	159955595	2	3435	ebi-a-GCST90001939	|| id:ebi-a-GCST90001939	TRUE	reported	igd	2	TRUE	NA	0.00589822	20.3687	21.7483
rs16903407	T	G	T	G	0.4475	0.230191	0.0156	0.0364632	FALSE	FALSE	FALSE	leDoJF	2165861	0.0228202	0.101119	outcome	TRUE	reported	textfile	7.57199e-06	0.09981	2165975	5	3435	ebi-a-GCST90001939	|| id:ebi-a-GCST90001939	TRUE	reported	igd	2	TRUE	NA	0.00581805	20.0902	21.7483
rs254283	G	C	G	C	-0.1125	0.0251332	0.5549	0.531633	FALSE	TRUE	TRUE	leDoJF	54183451	0.509923	0.0381409	outcome	TRUE	reported	textfile	8.47891e-06	0.02524	54687334	19	3435	ebi-a-GCST90001939	|| id:ebi-a-GCST90001939	TRUE	reported	igd	2	FALSE	NA	0.00575036	19.8552	21.7483
rs6939307	T	G	T	G	-0.1278	-0.0102755	0.3426	0.193348	FALSE	FALSE	FALSE	leDoJF	129516857	0.829869	0.0478219	outcome	TRUE	reported	textfile	1.78e-06	0.02671	129838002	6	3435	ebi-a-GCST90001939	|| id:ebi-a-GCST90001939	TRUE	reported	igd	2	TRUE	NA	0.00662068	22.8803	21.7483
rs73215328	A	G	A	G	-0.1551	-0.000439577	0.1886	0.158405	FALSE	FALSE	FALSE	leDoJF	29720635	0.993251	0.0519642	outcome	TRUE	reported	textfile	1.22e-06	0.0319	29722257	4	3435	ebi-a-GCST90001939	|| id:ebi-a-GCST90001939	TRUE	reported	igd	2	TRUE	NA	0.00683497	23.626	21.7483
rs76542581	C	T	C	T	-0.6408	0.118717	0.0086	0.0115099	FALSE	FALSE	FALSE	leDoJF	39250191	0.49892	0.175568	outcome	TRUE	reported	textfile	3.05999e-06	0.1371	39250293	5	3435	ebi-a-GCST90001939	|| id:ebi-a-GCST90001939	TRUE	reported	igd	2	TRUE	NA	0.00631961	21.8332	21.7483
rs77205061	G	A	G	A	0.2382	0.0925821	0.061	0.0445539	FALSE	FALSE	FALSE	leDoJF	11039368	0.316752	0.0924752	outcome	TRUE	reported	textfile	5.26805e-06	0.05222	11133225	16	3435	ebi-a-GCST90001939	|| id:ebi-a-GCST90001939	TRUE	reported	igd	2	TRUE	NA	0.00602088	20.7949	21.7483
rs77993403	A	G	A	G	0.3243	0.0702434	0.0323	0.0373608	FALSE	FALSE	FALSE	leDoJF	154344520	0.479007	0.0992279	outcome	TRUE	reported	textfile	6.51703e-06	0.07182	154316996	1	3435	ebi-a-GCST90001939	|| id:ebi-a-GCST90001939	TRUE	reported	igd	2	TRUE	NA	0.00590073	20.3775	21.7483
rs78257733	T	C	T	C	-0.2486	0.0156658	0.0566	0.0157531	FALSE	FALSE	FALSE	leDoJF	152871075	0.918796	0.15366	outcome	TRUE	reported	textfile	8.35295e-06	0.0557	152588864	3	3435	ebi-a-GCST90001939	|| id:ebi-a-GCST90001939	TRUE	reported	igd	2	TRUE	NA	0.00576572	19.9085	21.7483
rs7999263	T	C	T	C	0.1754	0.0621579	0.1199	0.152359	FALSE	FALSE	FALSE	leDoJF	103417687	0.240207	0.0529242	outcome	TRUE	reported	textfile	9.73801e-06	0.03959	104070037	13	3435	ebi-a-GCST90001939	|| id:ebi-a-GCST90001939	TRUE	reported	igd	2	TRUE	NA	0.00568181	19.6171	21.7483
CD33 on CD33br HLA DR+ CD14dim
SNP	effect_allele.exposure	other_allele.exposure	effect_allele.outcome	other_allele.outcome	beta.exposure	beta.outcome	eaf.exposure	eaf.outcome	remove	palindromic	ambiguous	id.outcome	pos.outcome	pval.outcome	se.outcome	outcome	mr_keep.outcome	pval_origin.outcome	data_source.outcome	se.exposure	pos.exposure	pval.exposure	chr.exposure	samplesize.exposure	id.exposure	exposure	mr_keep.exposure	pval_origin.exposure	data_source.exposure	action	mr_keep	samplesize.outcome	R2	f	meanf
rs11073171	A	G	A	G	-0.1734	-0.0249178	0.6208	0.622494	FALSE	FALSE	FALSE	Dw9KMe	36383793	0.525142	0.0392135	outcome	TRUE	reported	textfile	0.03735	36675994	3.72503e-06	15	1577	ebi-a-GCST90001947	|| id:ebi-a-GCST90001947	TRUE	reported	igd	2	TRUE	NA	0.0134831	21.5261	66.8597
rs11078779	G	A	G	A	0.1989	-0.0211794	0.3196	0.369545	FALSE	FALSE	FALSE	Dw9KMe	9048876	0.591229	0.0394361	outcome	TRUE	reported	textfile	0.03983	8952193	6.59098e-07	17	1577	ebi-a-GCST90001947	|| id:ebi-a-GCST90001947	TRUE	reported	igd	2	TRUE	NA	0.0155669	24.9056	66.8597
rs111918250	C	A	C	A	0.8635	0.0616475	0.0098	0.0937643	FALSE	FALSE	FALSE	Dw9KMe	21348320	0.350143	0.0659818	outcome	TRUE	reported	textfile	0.187	21637249	4.19701e-06	10	1577	ebi-a-GCST90001947	|| id:ebi-a-GCST90001947	TRUE	reported	igd	2	TRUE	NA	0.0133407	21.2956	66.8597
rs114090793	A	C	A	C	0.3603	-0.0208237	0.0587	0.0630508	FALSE	FALSE	FALSE	Dw9KMe	131136742	0.791701	0.0788471	outcome	TRUE	reported	textfile	0.08051	132935005	8.16996e-06	10	1577	ebi-a-GCST90001947	|| id:ebi-a-GCST90001947	TRUE	reported	igd	2	TRUE	NA	0.0125405	20.0022	66.8597
rs11907700	G	A	G	A	0.288	0.00541969	0.0932	0.110004	FALSE	FALSE	FALSE	Dw9KMe	53801277	0.928662	0.0605356	outcome	TRUE	reported	textfile	0.06405	52417816	7.42694e-06	20	1577	ebi-a-GCST90001947	|| id:ebi-a-GCST90001947	TRUE	reported	igd	2	TRUE	NA	0.0126585	20.1928	66.8597
rs13181441	A	G	A	G	-0.553	-0.0438313	0.0228	0.176262	FALSE	FALSE	FALSE	Dw9KMe	6868914	0.384963	0.0504511	outcome	TRUE	reported	textfile	0.1233	6869027	7.871e-06	5	1577	ebi-a-GCST90001947	|| id:ebi-a-GCST90001947	TRUE	reported	igd	2	TRUE	NA	0.0125947	20.0897	66.8597
rs1397071	A	G	A	G	-0.5464	-0.053977	0.0254	0.0222483	FALSE	FALSE	FALSE	Dw9KMe	70810196	0.674786	0.128643	outcome	TRUE	reported	textfile	0.114	68477432	1.79399e-06	18	1577	ebi-a-GCST90001947	|| id:ebi-a-GCST90001947	TRUE	reported	igd	2	TRUE	NA	0.0143582	22.9435	66.8597
rs139876813	T	C	T	C	-0.2854	-0.0112453	0.1078	0.0964666	FALSE	FALSE	FALSE	Dw9KMe	2785977	0.863772	0.0655416	outcome	TRUE	reported	textfile	0.05815	2689271	1.013e-06	17	1577	ebi-a-GCST90001947	|| id:ebi-a-GCST90001947	TRUE	reported	igd	2	TRUE	NA	0.015045	24.0579	66.8597
rs140051672	A	G	A	G	-1.948	-0.363912	0.0016	0.0111078	FALSE	FALSE	FALSE	Dw9KMe	86426529	0.0472433	0.183413	outcome	TRUE	reported	textfile	0.4266	86460135	5.36698e-06	16	1577	ebi-a-GCST90001947	|| id:ebi-a-GCST90001947	TRUE	reported	igd	2	TRUE	NA	0.0130497	20.825	66.8597
rs149970449	G	T	G	T	-1.562	-0.219087	0.0029	0.0261426	FALSE	FALSE	FALSE	Dw9KMe	33538148	0.0718092	0.121693	outcome	TRUE	reported	textfile	0.3507	33577760	9.00907e-06	7	1577	ebi-a-GCST90001947	|| id:ebi-a-GCST90001947	TRUE	reported	igd	2	TRUE	NA	0.0124231	19.8125	66.8597
rs1622346	A	G	A	G	-0.1673	-0.0156155	0.384	0.36492	FALSE	FALSE	FALSE	Dw9KMe	95732592	0.692697	0.039513	outcome	TRUE	reported	textfile	0.0375	98494874	8.7279e-06	9	1577	ebi-a-GCST90001947	|| id:ebi-a-GCST90001947	TRUE	reported	igd	2	TRUE	NA	0.0124638	19.8783	66.8597
rs1868503	C	T	C	T	-0.2552	-0.042893	0.1306	0.0686125	FALSE	FALSE	FALSE	Dw9KMe	54392884	0.57222	0.0759456	outcome	TRUE	reported	textfile	0.05592	54426911	5.431e-06	3	1577	ebi-a-GCST90001947	|| id:ebi-a-GCST90001947	TRUE	reported	igd	2	TRUE	NA	0.0130346	20.8006	66.8597
rs2362605	A	G	A	G	-0.2153	0.0174502	0.2166	0.458252	FALSE	FALSE	FALSE	Dw9KMe	190762388	0.647508	0.0381653	outcome	TRUE	reported	textfile	0.04463	190480177	1.54099e-06	3	1577	ebi-a-GCST90001947	|| id:ebi-a-GCST90001947	TRUE	reported	igd	2	TRUE	NA	0.0145425	23.2425	66.8597
rs2849905	C	G	C	G	-0.1834	-0.0250478	0.3668	0.397905	FALSE	TRUE	FALSE	Dw9KMe	17584717	0.520906	0.0390182	outcome	TRUE	reported	textfile	0.0376	18957035	1.17601e-06	21	1577	ebi-a-GCST90001947	|| id:ebi-a-GCST90001947	TRUE	reported	igd	2	TRUE	NA	0.0148624	23.7614	66.8597
rs3865444	A	C	A	C	-1.214	-0.0144189	0.1934	0.361947	FALSE	FALSE	FALSE	Dw9KMe	51224706	0.715422	0.0395488	outcome	TRUE	reported	textfile	0.03655	51727962	7.8343e-184	19	1577	ebi-a-GCST90001947	|| id:ebi-a-GCST90001947	TRUE	reported	igd	2	TRUE	NA	0.411616	1101.82	66.8597
rs4442789	T	C	T	C	0.2161	0.0471675	0.8044	0.837977	FALSE	FALSE	FALSE	Dw9KMe	97830099	0.360689	0.0516026	outcome	TRUE	reported	textfile	0.04748	98373329	5.75904e-06	15	1577	ebi-a-GCST90001947	|| id:ebi-a-GCST90001947	TRUE	reported	igd	2	TRUE	NA	0.0129655	20.6889	66.8597
rs558625031	A	G	A	G	-0.7134	0.05023	0.0476	0.0274616	FALSE	FALSE	FALSE	Dw9KMe	51355657	0.677322	0.12071	outcome	TRUE	reported	textfile	0.085	51858911	1.04208e-16	19	1577	ebi-a-GCST90001947	|| id:ebi-a-GCST90001947	TRUE	reported	igd	2	TRUE	NA	0.0427581	70.3521	66.8597
rs58301181	G	C	G	C	-0.4272	-0.0226171	0.0843	0.106449	FALSE	TRUE	FALSE	Dw9KMe	51594008	0.714273	0.0617744	outcome	TRUE	reported	textfile	0.06754	52097261	3.28799e-10	19	1577	ebi-a-GCST90001947	|| id:ebi-a-GCST90001947	TRUE	reported	igd	2	TRUE	NA	0.0247416	39.9567	66.8597
rs6679331	A	C	A	C	-0.6239	-0.0950973	0.0212	0.010386	FALSE	FALSE	FALSE	Dw9KMe	244257665	0.610205	0.186546	outcome	TRUE	reported	textfile	0.1295	244420967	1.59401e-06	1	1577	ebi-a-GCST90001947	|| id:ebi-a-GCST90001947	TRUE	reported	igd	2	TRUE	NA	0.0145048	23.1814	66.8597
rs7047105	G	A	G	A	-0.1726	-0.101077	0.5644	0.757022	FALSE	FALSE	FALSE	Dw9KMe	103189698	0.0226162	0.0443348	outcome	TRUE	reported	textfile	0.03838	105951980	7.38805e-06	9	1577	ebi-a-GCST90001947	|| id:ebi-a-GCST90001947	TRUE	reported	igd	2	TRUE	NA	0.0126621	20.1986	66.8597
rs72957739	A	T	A	T	0.3914	-0.0561098	0.0482	0.104353	FALSE	TRUE	FALSE	Dw9KMe	115631402	0.365042	0.0619451	outcome	TRUE	reported	textfile	0.08605	115952566	5.80096e-06	6	1577	ebi-a-GCST90001947	|| id:ebi-a-GCST90001947	TRUE	reported	igd	2	TRUE	NA	0.0129493	20.6628	66.8597
rs73051934	G	A	G	A	-0.5485	0.0893634	0.026	0.0071133	FALSE	FALSE	FALSE	Dw9KMe	48079659	0.703921	0.235146	outcome	TRUE	reported	textfile	0.1118	48582916	1.02101e-06	19	1577	ebi-a-GCST90001947	|| id:ebi-a-GCST90001947	TRUE	reported	igd	2	TRUE	NA	0.0150335	24.0391	66.8597
rs7351079	G	A	G	A	-0.326	-0.0258687	0.2613	0.153941	FALSE	FALSE	FALSE	Dw9KMe	51070781	0.623067	0.0526313	outcome	TRUE	reported	textfile	0.04234	51574038	2.42996e-14	19	1577	ebi-a-GCST90001947	|| id:ebi-a-GCST90001947	TRUE	reported	igd	2	TRUE	NA	0.0362306	59.2083	66.8597
rs75216873	G	A	G	A	-0.3487	-0.535445	0.0606	0.00344116	FALSE	FALSE	FALSE	Dw9KMe	53275880	0.106534	0.331756	outcome	TRUE	reported	textfile	0.07674	53742598	5.94497e-06	14	1577	ebi-a-GCST90001947	|| id:ebi-a-GCST90001947	TRUE	reported	igd	2	TRUE	NA	0.0129235	20.621	66.8597
rs77011252	T	C	T	C	-0.7052	-0.025775	0.0146	0.0592476	FALSE	FALSE	FALSE	Dw9KMe	159642087	0.751754	0.081482	outcome	TRUE	reported	textfile	0.1583	159069094	8.96892e-06	5	1577	ebi-a-GCST90001947	|| id:ebi-a-GCST90001947	TRUE	reported	igd	2	TRUE	NA	0.012428	19.8204	66.8597
rs77738348	G	T	G	T	-0.3637	-0.171844	0.0583	0.104864	FALSE	FALSE	FALSE	Dw9KMe	96734081	0.00751502	0.064286	outcome	TRUE	reported	textfile	0.07898	97655232	4.45502e-06	4	1577	ebi-a-GCST90001947	|| id:ebi-a-GCST90001947	TRUE	reported	igd	2	TRUE	NA	0.0132684	21.1788	66.8597
rs78949787	T	C	T	C	0.2876	-0.0643964	0.5593	0.549514	FALSE	FALSE	FALSE	Dw9KMe	51087881	0.0931044	0.0383483	outcome	TRUE	reported	textfile	0.03706	51591138	1.50591e-14	19	1577	ebi-a-GCST90001947	|| id:ebi-a-GCST90001947	TRUE	reported	igd	2	TRUE	NA	0.036784	60.1473	66.8597
CX3CR1 on CD14- CD16-
SNP	effect_allele.exposure	other_allele.exposure	effect_allele.outcome	other_allele.outcome	beta.exposure	beta.outcome	eaf.exposure	eaf.outcome	remove	palindromic	ambiguous	id.outcome	pos.outcome	pval.outcome	se.outcome	outcome	mr_keep.outcome	pval_origin.outcome	data_source.outcome	pos.exposure	samplesize.exposure	chr.exposure	pval.exposure	se.exposure	id.exposure	exposure	mr_keep.exposure	pval_origin.exposure	data_source.exposure	action	mr_keep	samplesize.outcome	R2	f	meanf
rs115232009	G	T	G	T	1.535	0.181014	0.0017	0.0650006	FALSE	FALSE	FALSE	egZtJL	180248693	0.0198066	0.0776888	outcome	TRUE	reported	textfile	181113420	3590	2	2.43103e-06	0.325	ebi-a-GCST90001994	|| id:ebi-a-GCST90001994	TRUE	reported	igd	2	TRUE	NA	0.0061754	22.295	35.4007
rs117377596	C	T	C	T	0.2749	-0.356029	0.0408	0.00115541	FALSE	FALSE	FALSE	egZtJL	68733775	0.540245	0.581326	outcome	TRUE	reported	textfile	69443667	3590	6	8.25696e-06	0.06158	ebi-a-GCST90001994	|| id:ebi-a-GCST90001994	TRUE	reported	igd	2	TRUE	NA	0.00552041	19.9172	35.4007
rs117379843	G	C	G	C	0.3719	0.171955	0.027	0.0543928	FALSE	TRUE	FALSE	egZtJL	56207367	0.0408432	0.0840808	outcome	TRUE	reported	textfile	56718736	3590	19	9.69505e-07	0.07579	ebi-a-GCST90001994	|| id:ebi-a-GCST90001994	TRUE	reported	igd	2	TRUE	NA	0.0066624	24.065	35.4007
rs12614991	A	C	A	C	2.311	0.115572	0.0006	0.0125808	FALSE	FALSE	FALSE	egZtJL	45115076	0.503021	0.172561	outcome	TRUE	reported	textfile	45342215	3590	2	9.24592e-06	0.5204	ebi-a-GCST90001994	|| id:ebi-a-GCST90001994	TRUE	reported	igd	2	TRUE	NA	0.00546326	19.7098	35.4007
rs139062294	C	A	C	A	1.618	0.192755	0.0013	0.00700359	FALSE	FALSE	FALSE	egZtJL	35135191	0.413516	0.235722	outcome	TRUE	reported	textfile	35600792	3590	1	6.56599e-06	0.3585	ebi-a-GCST90001994	|| id:ebi-a-GCST90001994	TRUE	reported	igd	2	TRUE	NA	0.00564192	20.3581	35.4007
rs144126567	G	C	G	C	0.5108	0.0178742	0.1735	0.0595425	FALSE	TRUE	FALSE	egZtJL	161540726	0.826008	0.0813112	outcome	TRUE	reported	textfile	161510516	3590	1	5.50554e-57	0.03154	ebi-a-GCST90001994	|| id:ebi-a-GCST90001994	TRUE	reported	igd	2	TRUE	NA	0.0680863	262.142	35.4007
rs146027392	C	T	C	T	-0.4479	-0.204833	0.0153	0.0218312	FALSE	FALSE	FALSE	egZtJL	144053581	0.110906	0.128491	outcome	TRUE	reported	textfile	143772423	3590	3	5.96898e-06	0.09878	ebi-a-GCST90001994	|| id:ebi-a-GCST90001994	TRUE	reported	igd	2	TRUE	NA	0.00569442	20.5486	35.4007
rs147571616	A	T	A	T	-1.407	-0.0109912	0.0017	0.0698399	FALSE	TRUE	FALSE	egZtJL	35871835	0.883387	0.0749343	outcome	TRUE	reported	textfile	36362737	3590	19	2.87098e-06	0.3002	ebi-a-GCST90001994	|| id:ebi-a-GCST90001994	TRUE	reported	igd	2	TRUE	NA	0.00608167	21.9546	35.4007
rs17672079	A	T	A	T	0.2135	-0.0228367	0.0784	0.142635	FALSE	TRUE	FALSE	egZtJL	10237503	0.674923	0.0544507	outcome	TRUE	reported	textfile	10331360	3590	16	5.21795e-06	0.0468	ebi-a-GCST90001994	|| id:ebi-a-GCST90001994	TRUE	reported	igd	2	TRUE	NA	0.00576367	20.7999	35.4007
rs35579164	C	G	C	G	0.3663	-0.0946497	0.0249	0.0335081	FALSE	TRUE	FALSE	egZtJL	20619123	0.367922	0.105123	outcome	TRUE	reported	textfile	20818883	3590	2	4.27396e-06	0.07954	ebi-a-GCST90001994	|| id:ebi-a-GCST90001994	TRUE	reported	igd	2	TRUE	NA	0.00587287	21.1963	35.4007
rs3826742	T	C	T	C	-0.1098	0.0617281	0.5451	0.750114	FALSE	FALSE	FALSE	egZtJL	7848866	0.156367	0.0435504	outcome	TRUE	reported	textfile	7913752	3590	19	7.34598e-06	0.02446	ebi-a-GCST90001994	|| id:ebi-a-GCST90001994	TRUE	reported	igd	2	TRUE	NA	0.0055817	20.1395	35.4007
rs4648363	T	C	T	C	-0.1302	0.0810237	0.3609	0.494896	FALSE	FALSE	FALSE	egZtJL	3135937	0.0338922	0.0381943	outcome	TRUE	reported	textfile	3052501	3590	1	4.30002e-07	0.0257	ebi-a-GCST90001994	|| id:ebi-a-GCST90001994	TRUE	reported	igd	2	TRUE	NA	0.00709851	25.6516	35.4007
rs61847551	G	A	G	A	0.1931	-0.062395	0.0971	0.0891242	FALSE	FALSE	FALSE	egZtJL	52006654	0.350867	0.0668822	outcome	TRUE	reported	textfile	53766414	3590	10	4.47899e-06	0.04202	ebi-a-GCST90001994	|| id:ebi-a-GCST90001994	TRUE	reported	igd	2	TRUE	NA	0.00584805	21.1062	35.4007
rs62435155	A	C	A	C	2.072	0.334175	0.0007	0.0192479	FALSE	FALSE	FALSE	egZtJL	163591269	0.0166219	0.139532	outcome	TRUE	reported	textfile	164012301	3590	6	5.68801e-06	0.456	ebi-a-GCST90001994	|| id:ebi-a-GCST90001994	TRUE	reported	igd	2	TRUE	NA	0.00571827	20.6352	35.4007
rs6661135	T	C	T	C	0.6151	0.0192136	0.0081	0.0551912	FALSE	FALSE	FALSE	egZtJL	151026938	0.816823	0.0829487	outcome	TRUE	reported	textfile	150999414	3590	1	5.89698e-06	0.1356	ebi-a-GCST90001994	|| id:ebi-a-GCST90001994	TRUE	reported	igd	2	TRUE	NA	0.00569896	20.5651	35.4007
rs6813694	C	A	C	A	-0.844	-0.0243211	0.9954	0.974415	FALSE	FALSE	FALSE	egZtJL	186190987	0.838407	0.119261	outcome	TRUE	reported	textfile	187112141	3590	4	2.32001e-06	0.1784	ebi-a-GCST90001994	|| id:ebi-a-GCST90001994	TRUE	reported	igd	2	TRUE	NA	0.00619586	22.3693	35.4007
rs71521373	G	C	G	C	-0.1591	0.00170739	0.1364	0.201806	FALSE	TRUE	FALSE	egZtJL	30163945	0.971332	0.0475105	outcome	TRUE	reported	textfile	30021461	3590	8	9.46106e-06	0.03588	ebi-a-GCST90001994	|| id:ebi-a-GCST90001994	TRUE	reported	igd	2	TRUE	NA	0.00544714	19.6514	35.4007
rs876036	C	T	C	T	0.1655	-0.0631146	0.2589	0.299383	FALSE	FALSE	FALSE	egZtJL	50268114	0.1247	0.0411078	outcome	TRUE	reported	textfile	50307710	3590	7	5.06699e-09	0.02824	ebi-a-GCST90001994	|| id:ebi-a-GCST90001994	TRUE	reported	igd	2	TRUE	NA	0.00947626	34.3261	35.4007
rs9823718	G	C	G	C	-0.2149	0.0277386	0.1319	0.0709225	FALSE	TRUE	FALSE	egZtJL	39252266	0.70922	0.0743854	outcome	TRUE	reported	textfile	39293757	3590	3	3.24198e-09	0.03622	ebi-a-GCST90001994	|| id:ebi-a-GCST90001994	TRUE	reported	igd	2	TRUE	NA	0.00971055	35.1831	35.4007
CCR2 on CD14+ CD16- monocyte
SNP	effect_allele.exposure	other_allele.exposure	effect_allele.outcome	other_allele.outcome	beta.exposure	beta.outcome	eaf.exposure	eaf.outcome	remove	palindromic	ambiguous	id.outcome	pos.outcome	pval.outcome	se.outcome	outcome	mr_keep.outcome	pval_origin.outcome	data_source.outcome	pos.exposure	chr.exposure	pval.exposure	se.exposure	samplesize.exposure	id.exposure	exposure	mr_keep.exposure	pval_origin.exposure	data_source.exposure	action	mr_keep	samplesize.outcome	R2	f	meanf
rs10081735	A	G	A	G	0.2007	-0.0163993	0.0926	0.197633	FALSE	FALSE	FALSE	LIUeOE	102724548	0.729957	0.0475089	outcome	TRUE	reported	textfile	105486830	9	1.75501e-06	0.04193	3629	ebi-a-GCST90002004	|| id:ebi-a-GCST90002004	TRUE	reported	igd	2	TRUE	NA	0.00627372	22.8984	25.0942
rs10878258	G	A	G	A	-0.1348	0.0313748	0.4332	0.3893	FALSE	FALSE	FALSE	LIUeOE	40247890	0.421782	0.0390557	outcome	TRUE	reported	textfile	40641692	12	1.31899e-07	0.02549	3629	ebi-a-GCST90002004	|| id:ebi-a-GCST90002004	TRUE	reported	igd	2	TRUE	NA	0.00764749	27.9512	25.0942
rs112976913	C	T	C	T	2.633	-0.0949315	0.0004	0.0284835	FALSE	FALSE	FALSE	LIUeOE	71703391	0.406166	0.114285	outcome	TRUE	reported	textfile	69699532	17	6.42599e-06	0.5828	3629	ebi-a-GCST90002004	|| id:ebi-a-GCST90002004	TRUE	reported	igd	2	TRUE	NA	0.00559294	20.3997	25.0942
rs114744368	T	C	T	C	-0.6352	-0.0675673	0.007	0.0801408	FALSE	FALSE	FALSE	LIUeOE	240615926	0.346151	0.0717214	outcome	TRUE	reported	textfile	240779226	1	6.59599e-06	0.1408	3629	ebi-a-GCST90002004	|| id:ebi-a-GCST90002004	TRUE	reported	igd	2	TRUE	NA	0.00557699	20.3412	25.0942
rs116078872	T	G	T	G	-0.8485	0.0399414	0.0039	0.0612951	FALSE	FALSE	FALSE	LIUeOE	238644661	0.615275	0.0794762	outcome	TRUE	reported	textfile	239553302	2	9.517e-06	0.1914	3629	ebi-a-GCST90002004	|| id:ebi-a-GCST90002004	TRUE	reported	igd	2	TRUE	NA	0.00538626	19.6418	25.0942
rs12185230	A	G	A	G	2.962	-0.0889507	0.0003	0.0207677	FALSE	FALSE	FALSE	LIUeOE	81624362	0.514293	0.136392	outcome	TRUE	reported	textfile	79591388	17	6.409e-06	0.6555	3629	ebi-a-GCST90002004	|| id:ebi-a-GCST90002004	TRUE	reported	igd	2	TRUE	NA	0.00559501	20.4073	25.0942
rs12613485	A	G	A	G	-0.1948	0.0485114	0.0845	0.0695729	FALSE	FALSE	FALSE	LIUeOE	101538302	0.516741	0.0748198	outcome	TRUE	reported	textfile	102154764	2	9.31794e-06	0.04389	3629	ebi-a-GCST90002004	|| id:ebi-a-GCST90002004	TRUE	reported	igd	2	TRUE	NA	0.00539894	19.6883	25.0942
rs13060505	G	C	G	C	0.4217	-0.0670291	0.0234	0.0154504	FALSE	TRUE	FALSE	LIUeOE	46926533	0.665662	0.155121	outcome	TRUE	reported	textfile	46968023	3	2.39199e-07	0.08148	3629	ebi-a-GCST90002004	|| id:ebi-a-GCST90002004	TRUE	reported	igd	2	TRUE	NA	0.00732697	26.7711	25.0942
rs1386098	A	G	A	G	-1.239	0.511045	0.9982	0.998442	FALSE	FALSE	FALSE	LIUeOE	97727920	0.22859	0.424457	outcome	TRUE	reported	textfile	97446764	3	9.21595e-06	0.2791	3629	ebi-a-GCST90002004	|| id:ebi-a-GCST90002004	TRUE	reported	igd	2	TRUE	NA	0.00540112	19.6962	25.0942
rs141411805	G	C	G	C	-0.5993	-0.217983	0.0146	0.0320247	FALSE	TRUE	FALSE	LIUeOE	53509988	0.0475927	0.110037	outcome	TRUE	reported	textfile	53544015	3	5.80403e-09	0.1027	3629	ebi-a-GCST90002004	|| id:ebi-a-GCST90002004	TRUE	reported	igd	2	TRUE	NA	0.00929618	34.0336	25.0942
rs147404212	A	G	A	G	1.964	-0.259726	0.0007	0.0619343	FALSE	FALSE	FALSE	LIUeOE	97252705	0.0021718	0.0847206	outcome	TRUE	reported	textfile	100014987	9	6.29796e-06	0.4343	3629	ebi-a-GCST90002004	|| id:ebi-a-GCST90002004	TRUE	reported	igd	2	TRUE	NA	0.00560371	20.4392	25.0942
rs190371975	G	C	G	C	0.4458	0.298429	0.0153	0.00347766	FALSE	TRUE	FALSE	LIUeOE	103677621	0.3497	0.319117	outcome	TRUE	reported	textfile	106439903	9	8.94808e-06	0.1002	3629	ebi-a-GCST90002004	|| id:ebi-a-GCST90002004	TRUE	reported	igd	2	TRUE	NA	0.00542494	19.7836	25.0942
rs2160337	G	T	G	T	0.1301	-0.00825629	0.2255	0.241038	FALSE	FALSE	FALSE	LIUeOE	36737608	0.851876	0.0442163	outcome	TRUE	reported	textfile	36964751	2	7.62202e-06	0.02904	3629	ebi-a-GCST90002004	|| id:ebi-a-GCST90002004	TRUE	reported	igd	2	TRUE	NA	0.00550021	20.0596	25.0942
rs2270454	T	C	T	C	-0.2457	-0.0139792	0.0525	0.13396	FALSE	FALSE	FALSE	LIUeOE	10250456	0.803053	0.0560517	outcome	TRUE	reported	textfile	10292140	3	5.19302e-06	0.05383	3629	ebi-a-GCST90002004	|| id:ebi-a-GCST90002004	TRUE	reported	igd	2	TRUE	NA	0.00570806	20.822	25.0942
rs2426939	C	A	C	A	-0.1098	0.0562648	0.4842	0.34703	FALSE	FALSE	FALSE	LIUeOE	60908966	0.157161	0.0397719	outcome	TRUE	reported	textfile	59484022	20	6.97204e-06	0.02439	3629	ebi-a-GCST90002004	|| id:ebi-a-GCST90002004	TRUE	reported	igd	2	TRUE	NA	0.00555361	20.2554	25.0942
rs2683681	A	G	A	G	0.1117	-0.0458506	0.5003	0.540674	FALSE	FALSE	FALSE	LIUeOE	67520403	0.227771	0.0380149	outcome	TRUE	reported	textfile	67747535	2	7.35394e-06	0.02488	3629	ebi-a-GCST90002004	|| id:ebi-a-GCST90002004	TRUE	reported	igd	2	TRUE	NA	0.00552348	20.1449	25.0942
rs4683184	A	G	A	G	0.2454	-0.038454	0.6904	0.617285	FALSE	FALSE	FALSE	LIUeOE	46146215	0.326528	0.0391936	outcome	TRUE	reported	textfile	46187707	3	1.17004e-20	0.02618	3629	ebi-a-GCST90002004	|| id:ebi-a-GCST90002004	TRUE	reported	igd	2	TRUE	NA	0.0236392	87.8153	25.0942
rs56407854	A	G	A	G	0.1508	0.0410385	0.1612	0.195903	FALSE	FALSE	FALSE	LIUeOE	135657101	0.389647	0.0477049	outcome	TRUE	reported	textfile	136669344	8	4.15203e-06	0.03271	3629	ebi-a-GCST90002004	|| id:ebi-a-GCST90002004	TRUE	reported	igd	2	TRUE	NA	0.00582262	21.2423	25.0942
rs62327180	A	G	A	G	-0.1199	-0.0275019	0.2856	0.349664	FALSE	FALSE	FALSE	LIUeOE	102619605	0.489469	0.0397913	outcome	TRUE	reported	textfile	103540762	4	8.11297e-06	0.02683	3629	ebi-a-GCST90002004	|| id:ebi-a-GCST90002004	TRUE	reported	igd	2	TRUE	NA	0.00547301	19.9599	25.0942
rs7000391	C	T	C	T	0.16	0.0728215	0.1382	0.0933895	FALSE	FALSE	FALSE	LIUeOE	12852141	0.270984	0.0661533	outcome	TRUE	reported	textfile	12709650	8	4.43404e-06	0.0348	3629	ebi-a-GCST90002004	|| id:ebi-a-GCST90002004	TRUE	reported	igd	2	TRUE	NA	0.00579125	21.1272	25.0942
rs777404	A	G	A	G	2.407	0.00588412	0.0006	0.0472157	FALSE	FALSE	FALSE	LIUeOE	70150898	0.947156	0.0887791	outcome	TRUE	reported	textfile	71016615	4	1.20199e-06	0.495	3629	ebi-a-GCST90002004	|| id:ebi-a-GCST90002004	TRUE	reported	igd	2	TRUE	NA	0.00647343	23.6321	25.0942
rs78109162	A	G	A	G	-0.2786	-0.033355	0.042	0.0517026	FALSE	FALSE	FALSE	LIUeOE	130116959	0.696811	0.0856068	outcome	TRUE	reported	textfile	129986854	11	4.68705e-06	0.06076	3629	ebi-a-GCST90002004	|| id:ebi-a-GCST90002004	TRUE	reported	igd	2	TRUE	NA	0.00576011	21.013	25.0942
rs7896883	C	T	C	T	0.1675	-0.00976756	0.1199	0.214563	FALSE	FALSE	FALSE	LIUeOE	97027597	0.83276	0.0462559	outcome	TRUE	reported	textfile	98787354	10	7.78395e-06	0.0374	3629	ebi-a-GCST90002004	|| id:ebi-a-GCST90002004	TRUE	reported	igd	2	TRUE	NA	0.00549675	20.0469	25.0942
rs79049673	T	C	T	C	0.351	0.0803387	0.0281	0.0195638	FALSE	FALSE	FALSE	LIUeOE	3274529	0.561934	0.138521	outcome	TRUE	reported	textfile	3274527	19	3.25402e-06	0.07529	3629	ebi-a-GCST90002004	|| id:ebi-a-GCST90002004	TRUE	reported	igd	2	TRUE	NA	0.00595332	21.722	25.0942
rs79825014	T	G	T	G	-0.4165	0.0738722	0.0336	0.0341601	FALSE	FALSE	FALSE	LIUeOE	46838703	0.474557	0.103306	outcome	TRUE	reported	textfile	46880193	3	1.024e-09	0.06803	3629	ebi-a-GCST90002004	|| id:ebi-a-GCST90002004	TRUE	reported	igd	2	TRUE	NA	0.010223	37.4619	25.0942
CD39 on CD39+ CD4+
SNP	effect_allele.exposure	other_allele.exposure	effect_allele.outcome	other_allele.outcome	beta.exposure	beta.outcome	eaf.exposure	eaf.outcome	remove	palindromic	ambiguous	id.outcome	pos.outcome	pval.outcome	se.outcome	outcome	mr_keep.outcome	pval_origin.outcome	data_source.outcome	se.exposure	pval.exposure	chr.exposure	samplesize.exposure	pos.exposure	id.exposure	exposure	mr_keep.exposure	pval_origin.exposure	data_source.exposure	action	mr_keep	samplesize.outcome	R2	f	meanf
rs10882655	A	G	A	G	-0.9854	-0.0241595	0.5276	0.460305	FALSE	FALSE	FALSE	eZnTA4	95714614	0.524228	0.0379363	outcome	TRUE	reported	textfile	0.02111	1e-200	10	2920	97474371	ebi-a-GCST90002032	|| id:ebi-a-GCST90002032	TRUE	reported	igd	2	TRUE	NA	0.427334	2177.46	144.672
rs10882701	C	A	C	A	-0.3837	-0.0689464	0.5156	0.576381	FALSE	FALSE	FALSE	eZnTA4	95981314	0.0755666	0.0387991	outcome	TRUE	reported	textfile	0.0273	1.78115e-43	10	2920	97741071	ebi-a-GCST90002032	|| id:ebi-a-GCST90002032	TRUE	reported	igd	2	TRUE	NA	0.0633645	197.406	144.672
rs10883000	C	T	C	T	0.1502	0.0389838	0.5628	0.501573	FALSE	FALSE	FALSE	eZnTA4	97805511	0.305122	0.038014	outcome	TRUE	reported	textfile	0.02818	1.068e-07	10	2920	99565268	ebi-a-GCST90002032	|| id:ebi-a-GCST90002032	TRUE	reported	igd	2	TRUE	NA	0.00963541	28.3897	144.672
rs111290040	A	G	A	G	-0.2078	-0.0490453	0.0991	0.146802	FALSE	FALSE	FALSE	eZnTA4	63761913	0.359039	0.053473	outcome	TRUE	reported	textfile	0.04624	7.26708e-06	16	2920	63795817	ebi-a-GCST90002032	|| id:ebi-a-GCST90002032	TRUE	reported	igd	2	TRUE	NA	0.00686877	20.1817	144.672
rs11188782	G	T	G	T	-0.2133	-0.0779798	0.8461	0.682347	FALSE	FALSE	FALSE	eZnTA4	96476808	0.0557481	0.0407631	outcome	TRUE	reported	textfile	0.0383	2.79898e-08	10	2920	98236565	ebi-a-GCST90002032	|| id:ebi-a-GCST90002032	TRUE	reported	igd	2	TRUE	NA	0.0105102	30.9946	144.672
rs11929716	C	T	C	T	-0.3283	-0.0242148	0.0435	0.0844148	FALSE	FALSE	FALSE	eZnTA4	28717584	0.72187	0.0680265	outcome	TRUE	reported	textfile	0.06784	1.37e-06	4	2920	28719206	ebi-a-GCST90002032	|| id:ebi-a-GCST90002032	TRUE	reported	igd	2	TRUE	NA	0.00795643	23.4031	144.672
rs12269710	A	G	A	G	-0.4727	-0.184953	0.0228	0.0507754	FALSE	FALSE	FALSE	eZnTA4	98458260	0.0317907	0.0861436	outcome	TRUE	reported	textfile	0.09468	6.32499e-07	10	2920	100218017	ebi-a-GCST90002032	|| id:ebi-a-GCST90002032	TRUE	reported	igd	2	TRUE	NA	0.00846409	24.909	144.672
rs12603021	T	C	T	C	0.2077	-0.0122514	0.108	0.0829563	FALSE	FALSE	FALSE	eZnTA4	3299609	0.858223	0.0685832	outcome	TRUE	reported	textfile	0.04422	2.756e-06	17	2920	3202903	ebi-a-GCST90002032	|| id:ebi-a-GCST90002032	TRUE	reported	igd	2	TRUE	NA	0.00749866	22.0464	144.672
rs1410600	T	C	T	C	-0.2329	0.0451483	0.4053	0.528006	FALSE	FALSE	FALSE	eZnTA4	95310937	0.23527	0.0380391	outcome	TRUE	reported	textfile	0.02819	2.1928e-16	10	2920	97070694	ebi-a-GCST90002032	|| id:ebi-a-GCST90002032	TRUE	reported	igd	2	TRUE	NA	0.0228418	68.2105	144.672
rs147765250	T	C	T	C	0.3456	0.097356	0.0348	0.0102312	FALSE	FALSE	FALSE	eZnTA4	153499283	0.605314	0.188392	outcome	TRUE	reported	textfile	0.07657	6.61104e-06	7	2920	153196368	ebi-a-GCST90002032	|| id:ebi-a-GCST90002032	TRUE	reported	igd	2	TRUE	NA	0.00692832	20.3579	144.672
rs148810393	T	A	T	A	0.3194	0.0968318	0.0469	0.00435432	FALSE	TRUE	FALSE	eZnTA4	38609657	0.732271	0.283046	outcome	TRUE	reported	textfile	0.06785	2.62398e-06	12	2920	39003459	ebi-a-GCST90002032	|| id:ebi-a-GCST90002032	TRUE	reported	igd	2	TRUE	NA	0.00753189	22.1448	144.672
rs28687532	C	A	C	A	-0.1312	-0.0360807	0.4432	0.343379	FALSE	FALSE	FALSE	eZnTA4	137445704	0.363221	0.0396821	outcome	TRUE	reported	textfile	0.0275	1.91501e-06	7	2920	137130450	ebi-a-GCST90002032	|| id:ebi-a-GCST90002032	TRUE	reported	igd	2	TRUE	NA	0.00773477	22.746	144.672
rs2886870	G	T	G	T	-0.1251	-0.070219	0.5565	0.623584	FALSE	FALSE	FALSE	eZnTA4	192898911	0.0721074	0.0390444	outcome	TRUE	reported	textfile	0.02778	6.98104e-06	3	2920	192616700	ebi-a-GCST90002032	|| id:ebi-a-GCST90002032	TRUE	reported	igd	2	TRUE	NA	0.00689702	20.2653	144.672
rs2901833	A	G	A	G	0.2703	-0.0155353	0.3848	0.345225	FALSE	FALSE	FALSE	eZnTA4	95238834	0.69636	0.0398098	outcome	TRUE	reported	textfile	0.02839	3.43084e-21	10	2920	96998591	ebi-a-GCST90002032	|| id:ebi-a-GCST90002032	TRUE	reported	igd	2	TRUE	NA	0.0301093	90.5866	144.672
rs308035	G	A	G	A	-0.1472	0.0431956	0.767	0.746417	FALSE	FALSE	FALSE	eZnTA4	3099557	0.325733	0.043954	outcome	TRUE	reported	textfile	0.03262	6.62903e-06	19	2920	3099555	ebi-a-GCST90002032	|| id:ebi-a-GCST90002032	TRUE	reported	igd	2	TRUE	NA	0.00692543	20.3493	144.672
rs55760306	C	T	C	T	-0.1504	-0.00334258	0.2743	0.198752	FALSE	FALSE	FALSE	eZnTA4	49492152	0.944182	0.0477412	outcome	TRUE	reported	textfile	0.03111	1.40001e-06	22	2920	49885801	ebi-a-GCST90002032	|| id:ebi-a-GCST90002032	TRUE	reported	igd	2	TRUE	NA	0.00794055	23.356	144.672
rs62138982	C	G	C	G	0.4174	0.180716	0.0235	0.0247056	FALSE	TRUE	FALSE	eZnTA4	64868152	0.152589	0.126336	outcome	TRUE	reported	textfile	0.09409	9.50605e-06	2	2920	65095286	ebi-a-GCST90002032	|| id:ebi-a-GCST90002032	TRUE	reported	igd	2	TRUE	NA	0.0066945	19.6662	144.672
rs6815832	T	C	T	C	-0.1493	0.0344989	0.233	0.15459	FALSE	FALSE	FALSE	eZnTA4	176290401	0.511425	0.0525401	outcome	TRUE	reported	textfile	0.03256	4.68803e-06	4	2920	177211552	ebi-a-GCST90002032	|| id:ebi-a-GCST90002032	TRUE	reported	igd	2	TRUE	NA	0.00714911	21.0113	144.672
rs7646534	C	G	C	G	0.1485	0.0249065	0.786	0.691055	FALSE	TRUE	FALSE	eZnTA4	62864465	0.545328	0.0411829	outcome	TRUE	reported	textfile	0.03347	9.50408e-06	3	2920	62850140	ebi-a-GCST90002032	|| id:ebi-a-GCST90002032	TRUE	reported	igd	2	TRUE	NA	0.00669639	19.6718	144.672
rs79502391	T	G	T	G	-0.1807	-0.00129669	0.1409	0.0996243	FALSE	FALSE	FALSE	eZnTA4	75383541	0.983575	0.062987	outcome	TRUE	reported	textfile	0.04011	6.84101e-06	2	2920	75610667	ebi-a-GCST90002032	|| id:ebi-a-GCST90002032	TRUE	reported	igd	2	TRUE	NA	0.00690271	20.2821	144.672
SSC-A on HLA DR+ NK
SNP	effect_allele.exposure	other_allele.exposure	effect_allele.outcome	other_allele.outcome	beta.exposure	beta.outcome	eaf.exposure	eaf.outcome	remove	palindromic	ambiguous	id.outcome	pos.outcome	pval.outcome	se.outcome	outcome	mr_keep.outcome	pval_origin.outcome	data_source.outcome	pos.exposure	samplesize.exposure	chr.exposure	pval.exposure	se.exposure	id.exposure	exposure	mr_keep.exposure	pval_origin.exposure	data_source.exposure	action	mr_keep	samplesize.outcome	R2	f	meanf
rs11000435	T	C	T	C	1.639	-0.174873	0.0013	0.0269118	FALSE	FALSE	FALSE	95tnr4	72879221	0.133789	0.116634	outcome	TRUE	reported	textfile	74638979	2971	10	5.18501e-06	0.3589	ebi-a-GCST90002077	|| id:ebi-a-GCST90002077	TRUE	reported	igd	2	TRUE	NA	0.0069706	20.841	36.1714
rs115805162	T	C	T	C	0.2464	0.0125886	0.2099	0.0774388	FALSE	FALSE	FALSE	95tnr4	161440463	0.860897	0.0718394	outcome	TRUE	reported	textfile	161410253	2971	1	2.85299e-13	0.03359	ebi-a-GCST90002077	|| id:ebi-a-GCST90002077	TRUE	reported	igd	2	TRUE	NA	0.0177895	53.7736	36.1714
rs11639511	G	C	G	C	0.148	-0.0750929	0.7661	0.732628	FALSE	TRUE	FALSE	95tnr4	10883987	0.0809021	0.0430215	outcome	TRUE	reported	textfile	10977844	2971	16	1.99301e-06	0.03108	ebi-a-GCST90002077	|| id:ebi-a-GCST90002077	TRUE	reported	igd	2	TRUE	NA	0.00757455	22.6605	36.1714
rs116660215	A	G	A	G	0.3129	-0.162516	0.0395	0.0145309	FALSE	FALSE	FALSE	95tnr4	17345757	0.310935	0.160388	outcome	TRUE	reported	textfile	17527024	2971	2	9.59202e-06	0.07056	ebi-a-GCST90002077	|| id:ebi-a-GCST90002077	TRUE	reported	igd	2	TRUE	NA	0.00657546	19.6518	36.1714
rs117691019	G	C	G	C	-1.406	0.236441	0.002	0.0129303	FALSE	TRUE	FALSE	95tnr4	78640061	0.172639	0.173373	outcome	TRUE	reported	textfile	78351106	2971	11	2.67701e-06	0.299	ebi-a-GCST90002077	|| id:ebi-a-GCST90002077	TRUE	reported	igd	2	TRUE	NA	0.00738763	22.0971	36.1714
rs11891318	G	C	G	C	0.2138	0.00820409	0.105	0.114229	FALSE	TRUE	FALSE	95tnr4	129850803	0.890356	0.0595129	outcome	TRUE	reported	textfile	130608376	2971	2	1.35101e-06	0.04415	ebi-a-GCST90002077	|| id:ebi-a-GCST90002077	TRUE	reported	igd	2	TRUE	NA	0.00783135	23.4348	36.1714
rs11980037	T	C	T	C	0.4233	-0.0972932	0.0204	0.0152938	FALSE	FALSE	FALSE	95tnr4	88965370	0.531878	0.155634	outcome	TRUE	reported	textfile	88594684	2971	7	6.46994e-06	0.09367	ebi-a-GCST90002077	|| id:ebi-a-GCST90002077	TRUE	reported	igd	2	TRUE	NA	0.00682681	20.4081	36.1714
rs12524004	C	T	C	T	-0.4118	0.413833	0.0236	0.00311783	FALSE	FALSE	FALSE	95tnr4	143706850	0.216751	0.33503	outcome	TRUE	reported	textfile	144027987	2971	6	3.80496e-06	0.08893	ebi-a-GCST90002077	|| id:ebi-a-GCST90002077	TRUE	reported	igd	2	TRUE	NA	0.00716556	21.4281	36.1714
rs140589274	G	C	G	C	-0.5433	0.0928268	0.0153	0.00900379	FALSE	TRUE	FALSE	95tnr4	136002642	0.658805	0.210223	outcome	TRUE	reported	textfile	138894488	2971	9	4.82303e-07	0.1077	ebi-a-GCST90002077	|| id:ebi-a-GCST90002077	TRUE	reported	igd	2	TRUE	NA	0.00849261	25.4305	36.1714
rs142321106	A	G	A	G	-0.5576	0.31145	0.0125	0.00794433	FALSE	FALSE	FALSE	95tnr4	95384772	0.145318	0.213868	outcome	TRUE	reported	textfile	96037026	2971	13	6.32499e-06	0.1233	ebi-a-GCST90002077	|| id:ebi-a-GCST90002077	TRUE	reported	igd	2	TRUE	NA	0.00683656	20.4375	36.1714
rs142666685	G	A	G	A	-1.228	0.144983	0.0024	0.0115682	FALSE	FALSE	FALSE	95tnr4	1866060	0.42022	0.17987	outcome	TRUE	reported	textfile	1769354	2971	17	8.67901e-06	0.2757	ebi-a-GCST90002077	|| id:ebi-a-GCST90002077	TRUE	reported	igd	2	TRUE	NA	0.00663331	19.8258	36.1714
rs148866760	G	A	G	A	-0.8982	-0.0293008	0.0061	0.0357078	FALSE	FALSE	FALSE	95tnr4	4488109	0.772837	0.101504	outcome	TRUE	reported	textfile	4509339	2971	11	1.65299e-06	0.1871	ebi-a-GCST90002077	|| id:ebi-a-GCST90002077	TRUE	reported	igd	2	TRUE	NA	0.00769733	23.0306	36.1714
rs183249728	T	C	T	C	-0.7507	-0.326799	0.0079	0.00852483	FALSE	FALSE	FALSE	95tnr4	158235890	0.127358	0.21435	outcome	TRUE	reported	textfile	158205680	2971	1	7.486e-07	0.1514	ebi-a-GCST90002077	|| id:ebi-a-GCST90002077	TRUE	reported	igd	2	TRUE	NA	0.00820728	24.5691	36.1714
rs2155742	C	T	C	T	-0.1613	0.063923	0.8371	0.880367	FALSE	FALSE	FALSE	95tnr4	13952636	0.273	0.0583144	outcome	TRUE	reported	textfile	13952635	2971	18	9.15208e-06	0.03629	ebi-a-GCST90002077	|| id:ebi-a-GCST90002077	TRUE	reported	igd	2	TRUE	NA	0.00660562	19.7425	36.1714
rs2896705	G	A	G	A	0.1351	0.00140755	0.3191	0.218687	FALSE	FALSE	FALSE	95tnr4	24532056	0.975712	0.0462315	outcome	TRUE	reported	textfile	24553602	2971	11	3.96004e-06	0.02924	ebi-a-GCST90002077	|| id:ebi-a-GCST90002077	TRUE	reported	igd	2	TRUE	NA	0.00713418	21.3336	36.1714
rs333491	A	G	A	G	0.1225	0.0197029	0.5584	0.505376	FALSE	FALSE	FALSE	95tnr4	78759700	0.60401	0.0379894	outcome	TRUE	reported	textfile	78808850	2971	3	9.941e-06	0.02768	ebi-a-GCST90002077	|| id:ebi-a-GCST90002077	TRUE	reported	igd	2	TRUE	NA	0.00654913	19.5726	36.1714
rs41473449	G	A	G	A	0.1505	0.003126	0.3036	0.429874	FALSE	FALSE	FALSE	95tnr4	125136873	0.93499	0.0383238	outcome	TRUE	reported	textfile	125621419	2971	12	3.37e-07	0.02943	ebi-a-GCST90002077	|| id:ebi-a-GCST90002077	TRUE	reported	igd	2	TRUE	NA	0.00872537	26.1336	36.1714
rs4970518	C	T	C	T	-0.1201	0.0425739	0.4451	0.245387	FALSE	FALSE	FALSE	95tnr4	27320591	0.334625	0.0441254	outcome	TRUE	reported	textfile	27647082	2971	1	8.48203e-06	0.02692	ebi-a-GCST90002077	|| id:ebi-a-GCST90002077	TRUE	reported	igd	2	TRUE	NA	0.00665478	19.8904	36.1714
rs569911	C	T	C	T	-0.1723	-0.0037588	0.4305	0.504498	FALSE	FALSE	FALSE	95tnr4	160828419	0.9212	0.0379976	outcome	TRUE	reported	textfile	160798209	2971	1	4.62402e-10	0.02756	ebi-a-GCST90002077	|| id:ebi-a-GCST90002077	TRUE	reported	igd	2	TRUE	NA	0.0129847	39.0589	36.1714
rs6847175	G	A	G	A	0.1663	-0.0132964	0.2146	0.439672	FALSE	FALSE	FALSE	95tnr4	87560235	0.72918	0.038405	outcome	TRUE	reported	textfile	88481387	2971	4	5.41103e-07	0.03312	ebi-a-GCST90002077	|| id:ebi-a-GCST90002077	TRUE	reported	igd	2	TRUE	NA	0.00841456	25.1948	36.1714
rs6977893	A	G	A	G	-0.1225	0.101115	0.4249	0.349313	FALSE	FALSE	FALSE	95tnr4	131206084	0.011008	0.0397709	outcome	TRUE	reported	textfile	130890843	2971	7	8.03101e-06	0.02739	ebi-a-GCST90002077	|| id:ebi-a-GCST90002077	TRUE	reported	igd	2	TRUE	NA	0.00668762	19.9892	36.1714
rs71632979	G	A	G	A	-0.5652	-0.0400345	0.2402	0.109904	FALSE	FALSE	FALSE	95tnr4	161556607	0.513	0.0611984	outcome	TRUE	reported	textfile	161526397	2971	1	1.97879e-74	0.0301	ebi-a-GCST90002077	|| id:ebi-a-GCST90002077	TRUE	reported	igd	2	TRUE	NA	0.106087	352.354	36.1714
rs7206658	C	G	C	G	-0.1934	0.00509794	0.1271	0.0462714	FALSE	TRUE	FALSE	95tnr4	68882215	0.955346	0.091043	outcome	TRUE	reported	textfile	68916118	2971	16	2.24802e-06	0.04081	ebi-a-GCST90002077	|| id:ebi-a-GCST90002077	TRUE	reported	igd	2	TRUE	NA	0.00750251	22.4433	36.1714
rs72698314	G	A	G	A	-0.352	0.096368	0.0429	0.0404348	FALSE	FALSE	FALSE	95tnr4	164826203	0.322431	0.0973931	outcome	TRUE	reported	textfile	164795440	2971	1	1.60901e-07	0.06701	ebi-a-GCST90002077	|| id:ebi-a-GCST90002077	TRUE	reported	igd	2	TRUE	NA	0.00920213	27.5749	36.1714
rs7292569	T	C	T	C	0.1475	-0.0228932	0.2933	0.400801	FALSE	FALSE	FALSE	95tnr4	27022296	0.554843	0.0387679	outcome	TRUE	reported	textfile	27418259	2971	22	7.19499e-07	0.02969	ebi-a-GCST90002077	|| id:ebi-a-GCST90002077	TRUE	reported	igd	2	TRUE	NA	0.00823888	24.6644	36.1714
rs77898356	C	A	C	A	1.529	0.0438523	0.0015	0.0313552	FALSE	FALSE	FALSE	95tnr4	146786530	0.692344	0.110829	outcome	TRUE	reported	textfile	147107666	2971	6	8.65705e-06	0.3432	ebi-a-GCST90002077	|| id:ebi-a-GCST90002077	TRUE	reported	igd	2	TRUE	NA	0.0066363	19.8348	36.1714
rs7859270	C	A	C	A	-0.7789	0.230624	0.0066	0.0148698	FALSE	FALSE	FALSE	95tnr4	113372981	0.151754	0.160897	outcome	TRUE	reported	textfile	116135261	2971	9	4.15097e-06	0.1689	ebi-a-GCST90002077	|| id:ebi-a-GCST90002077	TRUE	reported	igd	2	TRUE	NA	0.00710729	21.2526	36.1714
CD8 on CD28- CD8br
SNP	effect_allele.exposure	other_allele.exposure	effect_allele.outcome	other_allele.outcome	beta.exposure	beta.outcome	eaf.exposure	eaf.outcome	remove	palindromic	ambiguous	id.outcome	pos.outcome	pval.outcome	se.outcome	outcome	mr_keep.outcome	pval_origin.outcome	data_source.outcome	chr.exposure	pos.exposure	pval.exposure	se.exposure	samplesize.exposure	id.exposure	exposure	mr_keep.exposure	pval_origin.exposure	data_source.exposure	action	mr_keep	samplesize.outcome	R2	f	meanf
rs11014701	A	C	A	C	0.1319	-0.0269414	0.3238	0.36604	FALSE	FALSE	FALSE	npC3HQ	25710311	0.501126	0.0400485	outcome	TRUE	reported	textfile	10	25999240	7.44303e-06	0.02938	2920	ebi-a-GCST90002120	|| id:ebi-a-GCST90002120	TRUE	reported	igd	2	TRUE	NA	0.00685513	20.1413	24.4603
rs11121500	G	A	G	A	-0.22	-0.0725902	0.0906	0.0341294	FALSE	FALSE	FALSE	npC3HQ	6219556	0.483427	0.103582	outcome	TRUE	reported	textfile	1	6279616	4.83203e-06	0.04802	2920	ebi-a-GCST90002120	|| id:ebi-a-GCST90002120	TRUE	reported	igd	2	TRUE	NA	0.00713687	20.9751	24.4603
rs12537451	T	C	T	C	-0.2163	0.000753127	0.0966	0.213989	FALSE	FALSE	FALSE	npC3HQ	49231213	0.98698	0.0461514	outcome	TRUE	reported	textfile	7	49270809	1.97802e-06	0.04538	2920	ebi-a-GCST90002120	|| id:ebi-a-GCST90002120	TRUE	reported	igd	2	TRUE	NA	0.00772032	22.7032	24.4603
rs13157900	C	A	C	A	-0.1376	0.0352489	0.3033	0.231921	FALSE	FALSE	FALSE	npC3HQ	80359152	0.431193	0.0447804	outcome	TRUE	reported	textfile	5	79654971	5.76501e-06	0.03029	2920	ebi-a-GCST90002120	|| id:ebi-a-GCST90002120	TRUE	reported	igd	2	TRUE	NA	0.00701773	20.6225	24.4603
rs143440491	T	C	T	C	-0.3393	0.195007	0.0384	0.0404334	FALSE	FALSE	FALSE	npC3HQ	46502144	0.0423331	0.0960513	outcome	TRUE	reported	textfile	7	46541742	2.82397e-06	0.07232	2920	ebi-a-GCST90002120	|| id:ebi-a-GCST90002120	TRUE	reported	igd	2	TRUE	NA	0.00748181	21.9965	24.4603
rs147279479	A	G	A	G	-0.3424	0.138948	0.036	0.054158	FALSE	FALSE	FALSE	npC3HQ	145605648	0.0961236	0.0835049	outcome	TRUE	reported	textfile	7	145302741	3.26498e-06	0.07343	2920	ebi-a-GCST90002120	|| id:ebi-a-GCST90002120	TRUE	reported	igd	2	TRUE	NA	0.00739121	21.7282	24.4603
rs183795272	G	C	G	C	0.4045	0.0152366	0.026	0.0071718	FALSE	TRUE	FALSE	npC3HQ	225056866	0.943807	0.216164	outcome	TRUE	reported	textfile	2	225921583	8.14198e-06	0.0905	2920	ebi-a-GCST90002120	|| id:ebi-a-GCST90002120	TRUE	reported	igd	2	TRUE	NA	0.0067951	19.9638	24.4603
rs189927142	C	T	C	T	-0.3979	0.0556962	0.0313	0.0120433	FALSE	FALSE	FALSE	npC3HQ	27227826	0.745348	0.171489	outcome	TRUE	reported	textfile	10	27516755	9.10395e-07	0.08086	2920	ebi-a-GCST90002120	|| id:ebi-a-GCST90002120	TRUE	reported	igd	2	TRUE	NA	0.00822453	24.1982	24.4603
rs2588120	A	G	A	G	-0.1471	0.081432	0.7726	0.583117	FALSE	FALSE	FALSE	npC3HQ	17607754	0.0340471	0.0384201	outcome	TRUE	reported	textfile	8	17465263	7.16803e-06	0.03272	2920	ebi-a-GCST90002120	|| id:ebi-a-GCST90002120	TRUE	reported	igd	2	TRUE	NA	0.00687417	20.1977	24.4603
rs533695182	T	C	T	C	-0.328	0.0972467	0.0406	0.00198534	FALSE	FALSE	FALSE	npC3HQ	87745575	0.846551	0.502512	outcome	TRUE	reported	textfile	2	88045094	2.29002e-06	0.06927	2920	ebi-a-GCST90002120	|| id:ebi-a-GCST90002120	TRUE	reported	igd	2	TRUE	NA	0.00761996	22.4058	24.4603
rs56262516	A	G	A	G	0.23	-0.122439	0.2757	0.0526119	FALSE	FALSE	FALSE	npC3HQ	29963162	0.144785	0.0839661	outcome	TRUE	reported	textfile	6	29930939	1.23509e-11	0.03381	2920	ebi-a-GCST90002120	|| id:ebi-a-GCST90002120	TRUE	reported	igd	2	TRUE	NA	0.015601	46.2453	24.4603
rs6139531	C	G	C	G	-0.1646	0.034662	0.1938	0.23068	FALSE	TRUE	FALSE	npC3HQ	4726420	0.453888	0.046281	outcome	TRUE	reported	textfile	20	4707066	2.78202e-06	0.03506	2920	ebi-a-GCST90002120	|| id:ebi-a-GCST90002120	TRUE	reported	igd	2	TRUE	NA	0.00749182	22.0261	24.4603
rs62034403	C	A	C	A	0.1868	0.0306575	0.167	0.141483	FALSE	FALSE	FALSE	npC3HQ	78334703	0.572667	0.0543449	outcome	TRUE	reported	textfile	16	78368600	4.142e-07	0.03682	2920	ebi-a-GCST90002120	|| id:ebi-a-GCST90002120	TRUE	reported	igd	2	TRUE	NA	0.0087376	25.721	24.4603
rs7134487	A	G	A	G	-0.4048	0.694415	0.0318	0.00116923	FALSE	FALSE	FALSE	npC3HQ	108092903	0.205762	0.548812	outcome	TRUE	reported	textfile	12	108486680	3.11501e-07	0.07894	2920	ebi-a-GCST90002120	|| id:ebi-a-GCST90002120	TRUE	reported	igd	2	TRUE	NA	0.00892504	26.2778	24.4603
rs7425430	G	A	G	A	-0.2188	-0.0408664	0.2317	0.284313	FALSE	FALSE	FALSE	npC3HQ	86829357	0.329005	0.0418662	outcome	TRUE	reported	textfile	2	87056480	1.18495e-11	0.03213	2920	ebi-a-GCST90002120	|| id:ebi-a-GCST90002120	TRUE	reported	igd	2	TRUE	NA	0.0156332	46.3421	24.4603
rs78689026	A	G	A	G	-0.1918	0.196277	0.1709	0.00734515	FALSE	FALSE	FALSE	npC3HQ	30772261	0.366229	0.217227	outcome	TRUE	reported	textfile	6	30740038	1.59599e-06	0.03989	2920	ebi-a-GCST90002120	|| id:ebi-a-GCST90002120	TRUE	reported	igd	2	TRUE	NA	0.00785527	23.1032	24.4603
rs80155370	G	A	G	A	0.3326	-0.0782326	0.0368	0.103621	FALSE	FALSE	FALSE	npC3HQ	35610844	0.20506	0.0617334	outcome	TRUE	reported	textfile	11	35632392	6.84999e-06	0.07379	2920	ebi-a-GCST90002120	|| id:ebi-a-GCST90002120	TRUE	reported	igd	2	TRUE	NA	0.00690964	20.3026	24.4603
rs960502	C	T	C	T	0.2723	-0.0278575	0.0545	0.00794103	FALSE	FALSE	FALSE	npC3HQ	55146605	0.895849	0.212804	outcome	TRUE	reported	textfile	1	55612278	6.18401e-06	0.06013	2920	ebi-a-GCST90002120	|| id:ebi-a-GCST90002120	TRUE	reported	igd	2	TRUE	NA	0.00697414	20.4935	24.4603
rs9884179	A	G	A	G	0.1272	0.0162326	0.4173	0.431038	FALSE	FALSE	FALSE	npC3HQ	115487771	0.672241	0.0383682	outcome	TRUE	reported	textfile	4	116408927	5.04104e-06	0.02781	2920	ebi-a-GCST90002120	|| id:ebi-a-GCST90002120	TRUE	reported	igd	2	TRUE	NA	0.00711359	20.9062	24.4603
rs9998963	T	A	T	A	-0.1626	0.0363842	0.2058	0.102471	FALSE	TRUE	FALSE	npC3HQ	154936280	0.557707	0.0620626	outcome	TRUE	reported	textfile	4	155857432	1.80701e-06	0.034	2920	ebi-a-GCST90002120	|| id:ebi-a-GCST90002120	TRUE	reported	igd	2	TRUE	NA	0.00777163	22.8552	24.4603
