# Supplementary material for: The causal effects of immune cells on pancreatic cancer: A 2‑sample Mendelian randomization study
Source: Medicine (Baltimore). 2024 Apr 19;103(16):e37797. doi: 10.1097/MD.0000000000037797 (PMC11029941; doi:10.1097/MD.0000000000037797)
Supplement: Supplementary file 3 [file medi-103-e37797-s003.xlsx]

## Sheet: singlesnpOR
Exploration of The Causal Effect of Immunophenotypes Onset On Pancreatic Cancer.( The SNPS results after Mendelian Randomization analysis.)
CD11c+ monocyte %monocyte
exposure	outcome	id.exposure	id.outcome	samplesize	SNP	b	se	p	lo_ci	up_ci	or	or_lci95	or_uci95
|| id:ebi-a-GCST90001449	outcome	ebi-a-GCST90001449	10hAjG	NA	rs10227905	0.0144567	0.317365	0.963667	-0.607579	0.636492	1.01456	0.544668	1.88984
|| id:ebi-a-GCST90001449	outcome	ebi-a-GCST90001449	10hAjG	NA	rs115058278	0.202531	0.307913	0.510696	-0.400978	0.80604	1.2245	0.669665	2.23902
|| id:ebi-a-GCST90001449	outcome	ebi-a-GCST90001449	10hAjG	NA	rs11766273	0.158393	0.088478	0.0734216	-0.0150235	0.33181	1.17163	0.985089	1.39349
|| id:ebi-a-GCST90001449	outcome	ebi-a-GCST90001449	10hAjG	NA	rs117909439	-0.178091	0.207314	0.39032	-0.584426	0.228245	0.836867	0.557426	1.25639
|| id:ebi-a-GCST90001449	outcome	ebi-a-GCST90001449	10hAjG	NA	rs11921245	0.290644	0.283585	0.305414	-0.265182	0.846469	1.33729	0.767066	2.3314
|| id:ebi-a-GCST90001449	outcome	ebi-a-GCST90001449	10hAjG	NA	rs13186506	-0.217971	0.33779	0.518743	-0.880038	0.444097	0.804149	0.414767	1.55908
|| id:ebi-a-GCST90001449	outcome	ebi-a-GCST90001449	10hAjG	NA	rs13241407	0.242007	0.386814	0.531551	-0.516149	1.00016	1.2738	0.596814	2.71872
|| id:ebi-a-GCST90001449	outcome	ebi-a-GCST90001449	10hAjG	NA	rs1381984	0.275744	0.281108	0.326632	-0.275227	0.826716	1.31751	0.7594	2.2858
|| id:ebi-a-GCST90001449	outcome	ebi-a-GCST90001449	10hAjG	NA	rs17689291	0.161375	0.175066	0.356636	-0.181755	0.504504	1.17513	0.833806	1.65616
|| id:ebi-a-GCST90001449	outcome	ebi-a-GCST90001449	10hAjG	NA	rs191730825	-1.02782	2.0157	0.610117	-4.97859	2.92295	0.357787	0.00688376	18.5961
|| id:ebi-a-GCST90001449	outcome	ebi-a-GCST90001449	10hAjG	NA	rs35149557	0.0583804	0.373796	0.875889	-0.67426	0.791021	1.06012	0.509533	2.20565
|| id:ebi-a-GCST90001449	outcome	ebi-a-GCST90001449	10hAjG	NA	rs35237330	0.532781	0.402469	0.185575	-0.256058	1.32162	1.70366	0.774097	3.74949
|| id:ebi-a-GCST90001449	outcome	ebi-a-GCST90001449	10hAjG	NA	rs4922033	0.531743	0.324016	0.100776	-0.103328	1.16681	1.7019	0.901832	3.21174
|| id:ebi-a-GCST90001449	outcome	ebi-a-GCST90001449	10hAjG	NA	rs57566659	0.344383	0.221908	0.120682	-0.0905569	0.779322	1.41112	0.913422	2.17999
|| id:ebi-a-GCST90001449	outcome	ebi-a-GCST90001449	10hAjG	NA	rs62002392	-0.0920166	0.369806	0.803497	-0.816836	0.632802	0.91209	0.441828	1.88288
|| id:ebi-a-GCST90001449	outcome	ebi-a-GCST90001449	10hAjG	NA	rs73073066	-0.220115	0.194855	0.258629	-0.60203	0.1618	0.802426	0.547699	1.17562
|| id:ebi-a-GCST90001449	outcome	ebi-a-GCST90001449	10hAjG	NA	rs74610143	0.0325137	0.366995	0.929404	-0.686796	0.751824	1.03305	0.503185	2.12086
|| id:ebi-a-GCST90001449	outcome	ebi-a-GCST90001449	10hAjG	NA	rs75256410	0.727077	0.491525	0.139079	-0.236311	1.69047	2.06902	0.789535	5.422
|| id:ebi-a-GCST90001449	outcome	ebi-a-GCST90001449	10hAjG	NA	rs76968110	0.462834	0.443324	0.296481	-0.40608	1.33175	1.58857	0.666257	3.78766
|| id:ebi-a-GCST90001449	outcome	ebi-a-GCST90001449	10hAjG	NA	rs8065103	0.269738	0.275981	0.328382	-0.271185	0.81066	1.30962	0.762476	2.24939
|| id:ebi-a-GCST90001449	outcome	ebi-a-GCST90001449	10hAjG	NA	All - Inverse variance weighted	0.138368	0.0533389	0.009483	0.0338239	0.242912	1.1484	1.0344	1.27496
|| id:ebi-a-GCST90001449	outcome	ebi-a-GCST90001449	10hAjG	NA	All - MR Egger	0.0722284	0.0946877	0.45546	-0.11336	0.257816	1.0749	0.89283	1.2941
CD39+ resting Treg %resting Treg
exposure	outcome	id.exposure	id.outcome	samplesize	SNP	b	se	p	lo_ci	up_ci	or	or_lci95	or_uci95
|| id:ebi-a-GCST90001484	outcome	ebi-a-GCST90001484	tUpSF7	NA	rs10882701	0.187303	0.105404	0.0755665	-0.0192878	0.393895	1.20599	0.980897	1.48274
|| id:ebi-a-GCST90001484	outcome	ebi-a-GCST90001484	tUpSF7	NA	rs115328872	0.074116	0.102662	0.470329	-0.127101	0.275333	1.07693	0.880645	1.31697
|| id:ebi-a-GCST90001484	outcome	ebi-a-GCST90001484	tUpSF7	NA	rs11676839	0.688123	0.352769	0.0511006	-0.00330396	1.37955	1.98998	0.996701	3.97311
|| id:ebi-a-GCST90001484	outcome	ebi-a-GCST90001484	tUpSF7	NA	rs116988060	0.0276042	0.119921	0.817947	-0.20744	0.262649	1.02799	0.812662	1.30037
|| id:ebi-a-GCST90001484	outcome	ebi-a-GCST90001484	tUpSF7	NA	rs11718018	0.0645017	0.330601	0.845311	-0.583476	0.712479	1.06663	0.557956	2.03904
|| id:ebi-a-GCST90001484	outcome	ebi-a-GCST90001484	tUpSF7	NA	rs117572834	0.259091	0.140673	0.065506	-0.0166291	0.53481	1.29575	0.983508	1.70712
|| id:ebi-a-GCST90001484	outcome	ebi-a-GCST90001484	tUpSF7	NA	rs118112011	-0.143523	0.244861	0.557782	-0.62345	0.336405	0.866301	0.536092	1.39991
|| id:ebi-a-GCST90001484	outcome	ebi-a-GCST90001484	tUpSF7	NA	rs12778837	-0.0808402	0.198258	0.683456	-0.469427	0.307746	0.922341	0.625361	1.36036
|| id:ebi-a-GCST90001484	outcome	ebi-a-GCST90001484	tUpSF7	NA	rs141700904	0.349039	0.467957	0.455741	-0.568158	1.26624	1.4177	0.566568	3.54747
|| id:ebi-a-GCST90001484	outcome	ebi-a-GCST90001484	tUpSF7	NA	rs143895795	-0.160891	1.67722	0.923578	-3.44825	3.12647	0.851384	0.0318012	22.7933
|| id:ebi-a-GCST90001484	outcome	ebi-a-GCST90001484	tUpSF7	NA	rs146899923	0.0512209	0.21148	0.808624	-0.36328	0.465722	1.05256	0.695391	1.59316
|| id:ebi-a-GCST90001484	outcome	ebi-a-GCST90001484	tUpSF7	NA	rs183612488	0.188216	0.0898642	0.0362203	0.0120818	0.364349	1.20709	1.01216	1.43958
|| id:ebi-a-GCST90001484	outcome	ebi-a-GCST90001484	tUpSF7	NA	rs1923692	0.464486	0.518325	0.370184	-0.55143	1.4804	1.5912	0.576125	4.39471
|| id:ebi-a-GCST90001484	outcome	ebi-a-GCST90001484	tUpSF7	NA	rs192831774	-0.00764317	0.273773	0.977728	-0.544238	0.528951	0.992386	0.580284	1.69715
|| id:ebi-a-GCST90001484	outcome	ebi-a-GCST90001484	tUpSF7	NA	rs2127464	-0.883866	0.489751	0.0711176	-1.84378	0.0760455	0.413183	0.158219	1.07901
|| id:ebi-a-GCST90001484	outcome	ebi-a-GCST90001484	tUpSF7	NA	rs2326054	-0.249273	0.280327	0.373884	-0.798715	0.300169	0.779367	0.449907	1.35009
|| id:ebi-a-GCST90001484	outcome	ebi-a-GCST90001484	tUpSF7	NA	rs4293064	0.0429975	0.371067	0.907751	-0.684293	0.770288	1.04394	0.504447	2.16039
|| id:ebi-a-GCST90001484	outcome	ebi-a-GCST90001484	tUpSF7	NA	rs4917830	-0.875855	0.669554	0.190833	-2.18818	0.43647	0.416506	0.112121	1.54724
|| id:ebi-a-GCST90001484	outcome	ebi-a-GCST90001484	tUpSF7	NA	rs4918962	0.0406178	0.0426578	0.341007	-0.0429915	0.124227	1.04145	0.95792	1.13227
|| id:ebi-a-GCST90001484	outcome	ebi-a-GCST90001484	tUpSF7	NA	rs62416192	0.0453036	0.330751	0.891053	-0.602969	0.693576	1.04635	0.547185	2.00086
|| id:ebi-a-GCST90001484	outcome	ebi-a-GCST90001484	tUpSF7	NA	rs7077127	-0.149322	0.284518	0.599705	-0.706978	0.408333	0.861291	0.493132	1.50431
|| id:ebi-a-GCST90001484	outcome	ebi-a-GCST90001484	tUpSF7	NA	rs72809757	0.221222	0.280789	0.43078	-0.329124	0.771568	1.2476	0.719554	2.16316
|| id:ebi-a-GCST90001484	outcome	ebi-a-GCST90001484	tUpSF7	NA	rs7328393	0.181213	0.323909	0.575851	-0.453649	0.816075	1.19867	0.635306	2.2616
|| id:ebi-a-GCST90001484	outcome	ebi-a-GCST90001484	tUpSF7	NA	rs75834156	0.15665	0.457964	0.732308	-0.740959	1.05426	1.16959	0.476656	2.86985
|| id:ebi-a-GCST90001484	outcome	ebi-a-GCST90001484	tUpSF7	NA	rs77718305	-0.205169	0.440053	0.641046	-1.06767	0.657334	0.81451	0.343808	1.92964
|| id:ebi-a-GCST90001484	outcome	ebi-a-GCST90001484	tUpSF7	NA	rs78809247	0.398543	0.375454	0.288465	-0.337347	1.13443	1.48965	0.713661	3.10941
|| id:ebi-a-GCST90001484	outcome	ebi-a-GCST90001484	tUpSF7	NA	rs7963011	0.45717	0.330694	0.166833	-0.190991	1.10533	1.5796	0.82614	3.02022
|| id:ebi-a-GCST90001484	outcome	ebi-a-GCST90001484	tUpSF7	NA	All - Inverse variance weighted	0.0779195	0.0291327	0.00748094	0.0208194	0.13502	1.08104	1.02104	1.14456
|| id:ebi-a-GCST90001484	outcome	ebi-a-GCST90001484	tUpSF7	NA	All - MR Egger	0.0701141	0.041931	0.10697	-0.0120706	0.152299	1.07263	0.988002	1.16451
CD4 Treg AC
exposure	outcome	id.exposure	id.outcome	samplesize	SNP	b	se	p	lo_ci	up_ci	or	or_lci95	or_uci95
|| id:ebi-a-GCST90001513	outcome	ebi-a-GCST90001513	T1s7jj	NA	rs1028334	-0.443987	0.292719	0.129324	-1.01772	0.129741	0.641473	0.361419	1.13853
|| id:ebi-a-GCST90001513	outcome	ebi-a-GCST90001513	T1s7jj	NA	rs11772999	0.0431784	0.221473	0.845424	-0.390908	0.477265	1.04412	0.676442	1.61166
|| id:ebi-a-GCST90001513	outcome	ebi-a-GCST90001513	T1s7jj	NA	rs1268153	-0.0477824	0.0786761	0.543631	-0.201988	0.106423	0.953341	0.817105	1.11229
|| id:ebi-a-GCST90001513	outcome	ebi-a-GCST90001513	T1s7jj	NA	rs140842863	-0.0363253	0.155858	0.81571	-0.341808	0.269157	0.964327	0.710485	1.30886
|| id:ebi-a-GCST90001513	outcome	ebi-a-GCST90001513	T1s7jj	NA	rs140960913	-0.452675	0.488226	0.353832	-1.4096	0.504249	0.635925	0.244241	1.65574
|| id:ebi-a-GCST90001513	outcome	ebi-a-GCST90001513	T1s7jj	NA	rs145600407	0.11954	0.589221	0.83923	-1.03533	1.27441	1.12698	0.355108	3.5766
|| id:ebi-a-GCST90001513	outcome	ebi-a-GCST90001513	T1s7jj	NA	rs149951966	-0.0662831	0.228987	0.772228	-0.515098	0.382532	0.935866	0.597442	1.46599
|| id:ebi-a-GCST90001513	outcome	ebi-a-GCST90001513	T1s7jj	NA	rs17717645	0.0903639	0.277844	0.745005	-0.45421	0.634938	1.09457	0.634949	1.88691
|| id:ebi-a-GCST90001513	outcome	ebi-a-GCST90001513	T1s7jj	NA	rs188505795	1.53286	1.11131	0.167793	-0.645302	3.71102	4.6314	0.524504	40.8954
|| id:ebi-a-GCST90001513	outcome	ebi-a-GCST90001513	T1s7jj	NA	rs3184504	-0.227158	0.311536	0.465907	-0.837769	0.383453	0.796795	0.432675	1.46734
|| id:ebi-a-GCST90001513	outcome	ebi-a-GCST90001513	T1s7jj	NA	rs61839660	-0.415628	0.348474	0.232984	-1.09864	0.267382	0.659926	0.333325	1.30654
|| id:ebi-a-GCST90001513	outcome	ebi-a-GCST90001513	T1s7jj	NA	rs7162344	-0.157237	0.340682	0.644414	-0.824974	0.5105	0.854502	0.438246	1.66612
|| id:ebi-a-GCST90001513	outcome	ebi-a-GCST90001513	T1s7jj	NA	rs72833913	-0.00469856	0.261393	0.985659	-0.517028	0.507631	0.995312	0.59629	1.66135
|| id:ebi-a-GCST90001513	outcome	ebi-a-GCST90001513	T1s7jj	NA	rs75596315	0.355202	0.247085	0.150556	-0.129084	0.839489	1.42647	0.8789	2.31518
|| id:ebi-a-GCST90001513	outcome	ebi-a-GCST90001513	T1s7jj	NA	rs76202906	-0.206377	0.591346	0.727093	-1.36542	0.952661	0.813526	0.255275	2.5926
|| id:ebi-a-GCST90001513	outcome	ebi-a-GCST90001513	T1s7jj	NA	rs77040981	-0.19027	0.126252	0.131794	-0.437725	0.0571844	0.826736	0.645503	1.05885
|| id:ebi-a-GCST90001513	outcome	ebi-a-GCST90001513	T1s7jj	NA	rs78334049	-0.7125	0.291604	0.0145504	-1.28404	-0.140956	0.490417	0.276915	0.868528
|| id:ebi-a-GCST90001513	outcome	ebi-a-GCST90001513	T1s7jj	NA	rs78409263	-0.0114835	0.307005	0.970162	-0.613213	0.590245	0.988582	0.541608	1.80443
|| id:ebi-a-GCST90001513	outcome	ebi-a-GCST90001513	T1s7jj	NA	rs79684619	-0.334297	0.370945	0.36748	-1.06135	0.392755	0.715841	0.345988	1.48106
|| id:ebi-a-GCST90001513	outcome	ebi-a-GCST90001513	T1s7jj	NA	rs9343914	-0.792525	0.334483	0.0178167	-1.44811	-0.136939	0.4527	0.235014	0.872023
|| id:ebi-a-GCST90001513	outcome	ebi-a-GCST90001513	T1s7jj	NA	rs9709738	-0.407104	0.306189	0.183655	-1.00723	0.193026	0.665575	0.365228	1.21291
|| id:ebi-a-GCST90001513	outcome	ebi-a-GCST90001513	T1s7jj	NA	All - Inverse variance weighted	-0.112075	0.0483411	0.0204265	-0.206824	-0.0173264	0.893977	0.813163	0.982823
|| id:ebi-a-GCST90001513	outcome	ebi-a-GCST90001513	T1s7jj	NA	All - MR Egger	-0.0181265	0.0752623	0.812256	-0.165641	0.129388	0.982037	0.847351	1.13813
CM DN (CD4-CD8-) AC
exposure	outcome	id.exposure	id.outcome	samplesize	SNP	b	se	p	lo_ci	up_ci	or	or_lci95	or_uci95
|| id:ebi-a-GCST90001563	outcome	ebi-a-GCST90001563	dmfZ42	NA	rs149297162	-0.16864	0.0847666	0.0466505	-0.334782	-0.00249719	0.844813	0.715494	0.997506
|| id:ebi-a-GCST90001563	outcome	ebi-a-GCST90001563	dmfZ42	NA	rs149764572	-0.0682577	0.0664427	0.304271	-0.198485	0.06197	0.93402	0.819972	1.06393
|| id:ebi-a-GCST90001563	outcome	ebi-a-GCST90001563	dmfZ42	NA	rs62107683	0.0929104	0.348723	0.789908	-0.590586	0.776406	1.09736	0.554003	2.17365
|| id:ebi-a-GCST90001563	outcome	ebi-a-GCST90001563	dmfZ42	NA	rs71592595	-0.836511	0.472397	0.0765975	-1.76241	0.0893877	0.433219	0.171631	1.0935
|| id:ebi-a-GCST90001563	outcome	ebi-a-GCST90001563	dmfZ42	NA	All - Inverse variance weighted	-0.110773	0.0561325	0.0484473	-0.220793	-0.000753524	0.895142	0.801883	0.999247
|| id:ebi-a-GCST90001563	outcome	ebi-a-GCST90001563	dmfZ42	NA	All - MR Egger	-0.101251	0.105368	0.437983	-0.307771	0.105269	0.903706	0.735083	1.11101
CD4+ CD8dim %leukocyte
exposure	outcome	id.exposure	id.outcome	samplesize	SNP	b	se	p	lo_ci	up_ci	or	or_lci95	or_uci95
|| id:ebi-a-GCST90001611	outcome	ebi-a-GCST90001611	j9THv5	NA	rs10858526	0.351883	0.33826	0.298214	-0.311108	1.01487	1.42174	0.732635	2.75901
|| id:ebi-a-GCST90001611	outcome	ebi-a-GCST90001611	j9THv5	NA	rs10880825	0.0249727	0.345048	0.942304	-0.651322	0.701267	1.02529	0.521356	2.01631
|| id:ebi-a-GCST90001611	outcome	ebi-a-GCST90001611	j9THv5	NA	rs114200183	0.608761	0.983892	0.536096	-1.31967	2.53719	1.83815	0.267224	12.6441
|| id:ebi-a-GCST90001611	outcome	ebi-a-GCST90001611	j9THv5	NA	rs150339178	-0.115655	0.552822	0.834286	-1.19919	0.967877	0.890783	0.301439	2.63235
|| id:ebi-a-GCST90001611	outcome	ebi-a-GCST90001611	j9THv5	NA	rs17530643	-0.711832	0.494243	0.149798	-1.68055	0.256884	0.490744	0.186272	1.2929
|| id:ebi-a-GCST90001611	outcome	ebi-a-GCST90001611	j9THv5	NA	rs2801996	-0.348614	0.274838	0.204643	-0.887297	0.190069	0.705666	0.411767	1.20933
|| id:ebi-a-GCST90001611	outcome	ebi-a-GCST90001611	j9THv5	NA	rs28521508	-0.192538	0.321163	0.548838	-0.822019	0.436942	0.824863	0.439543	1.54797
|| id:ebi-a-GCST90001611	outcome	ebi-a-GCST90001611	j9THv5	NA	rs35290870	-0.200327	0.126351	0.112858	-0.447976	0.0473217	0.818463	0.63892	1.04846
|| id:ebi-a-GCST90001611	outcome	ebi-a-GCST90001611	j9THv5	NA	rs4959028	-0.176282	0.227827	0.439078	-0.622824	0.27026	0.838382	0.536428	1.3103
|| id:ebi-a-GCST90001611	outcome	ebi-a-GCST90001611	j9THv5	NA	rs511713	-0.534102	0.345788	0.122445	-1.21185	0.143643	0.586195	0.297647	1.15447
|| id:ebi-a-GCST90001611	outcome	ebi-a-GCST90001611	j9THv5	NA	rs78510378	-0.313586	0.345796	0.364485	-0.991346	0.364174	0.730822	0.371077	1.43933
|| id:ebi-a-GCST90001611	outcome	ebi-a-GCST90001611	j9THv5	NA	rs79131379	0.305866	0.390618	0.433609	-0.459746	1.07148	1.3578	0.631444	2.91969
|| id:ebi-a-GCST90001611	outcome	ebi-a-GCST90001611	j9THv5	NA	rs903881	0.217005	0.411261	0.597738	-0.589068	1.02308	1.24235	0.554844	2.78174
|| id:ebi-a-GCST90001611	outcome	ebi-a-GCST90001611	j9THv5	NA	All - Inverse variance weighted	-0.160474	0.0791638	0.0426513	-0.315635	-0.00531258	0.85174	0.729326	0.994702
|| id:ebi-a-GCST90001611	outcome	ebi-a-GCST90001611	j9THv5	NA	All - MR Egger	-0.224193	0.176524	0.230278	-0.570181	0.121795	0.799161	0.565423	1.12952
NKT AC
exposure	outcome	id.exposure	id.outcome	samplesize	SNP	b	se	p	lo_ci	up_ci	or	or_lci95	or_uci95
|| id:ebi-a-GCST90001621	outcome	ebi-a-GCST90001621	DhHZ6c	NA	rs10256019	0.0482186	0.269405	0.857952	-0.479815	0.576252	1.0494	0.618898	1.77936
|| id:ebi-a-GCST90001621	outcome	ebi-a-GCST90001621	DhHZ6c	NA	rs10750486	-0.162072	0.308984	0.599908	-0.76768	0.443536	0.85038	0.464088	1.55821
|| id:ebi-a-GCST90001621	outcome	ebi-a-GCST90001621	DhHZ6c	NA	rs10765907	-0.554106	0.327842	0.0909975	-1.19668	0.0884652	0.574586	0.302197	1.0925
|| id:ebi-a-GCST90001621	outcome	ebi-a-GCST90001621	DhHZ6c	NA	rs10972866	-0.314746	0.349299	0.367546	-0.999371	0.369879	0.729974	0.368111	1.44756
|| id:ebi-a-GCST90001621	outcome	ebi-a-GCST90001621	DhHZ6c	NA	rs112708092	-0.066428	0.451724	0.883089	-0.951807	0.818951	0.93573	0.386043	2.26812
|| id:ebi-a-GCST90001621	outcome	ebi-a-GCST90001621	DhHZ6c	NA	rs113127552	0.33857	0.602934	0.574432	-0.843182	1.52032	1.40294	0.430339	4.5737
|| id:ebi-a-GCST90001621	outcome	ebi-a-GCST90001621	DhHZ6c	NA	rs114574090	-0.11808	0.236625	0.617768	-0.581865	0.345706	0.888625	0.558855	1.41299
|| id:ebi-a-GCST90001621	outcome	ebi-a-GCST90001621	DhHZ6c	NA	rs115536607	-0.191991	0.441386	0.663582	-1.05711	0.673126	0.825314	0.347459	1.96036
|| id:ebi-a-GCST90001621	outcome	ebi-a-GCST90001621	DhHZ6c	NA	rs11652532	0.117778	0.269771	0.662412	-0.410973	0.64653	1.12499	0.663005	1.9089
|| id:ebi-a-GCST90001621	outcome	ebi-a-GCST90001621	DhHZ6c	NA	rs117047316	0.763572	0.488579	0.11809	-0.194043	1.72119	2.14593	0.823622	5.59117
|| id:ebi-a-GCST90001621	outcome	ebi-a-GCST90001621	DhHZ6c	NA	rs12792298	-0.887225	0.735907	0.227964	-2.3296	0.555153	0.411797	0.0973343	1.74221
|| id:ebi-a-GCST90001621	outcome	ebi-a-GCST90001621	DhHZ6c	NA	rs12817873	0.706638	0.332736	0.0336934	0.0544761	1.3588	2.02717	1.05599	3.89152
|| id:ebi-a-GCST90001621	outcome	ebi-a-GCST90001621	DhHZ6c	NA	rs12895031	0.0986725	0.229514	0.667254	-0.351174	0.548519	1.1037	0.703861	1.73069
|| id:ebi-a-GCST90001621	outcome	ebi-a-GCST90001621	DhHZ6c	NA	rs139249541	-0.118798	0.344591	0.730281	-0.794197	0.5566	0.887987	0.451944	1.74473
|| id:ebi-a-GCST90001621	outcome	ebi-a-GCST90001621	DhHZ6c	NA	rs145191094	0.317458	0.993792	0.749392	-1.63037	2.26529	1.37363	0.195856	9.63393
|| id:ebi-a-GCST90001621	outcome	ebi-a-GCST90001621	DhHZ6c	NA	rs16868916	0.0516355	0.0954233	0.588425	-0.135394	0.238665	1.05299	0.873372	1.26955
|| id:ebi-a-GCST90001621	outcome	ebi-a-GCST90001621	DhHZ6c	NA	rs2041561	0.112035	0.293884	0.703039	-0.463977	0.688047	1.11855	0.628778	1.98983
|| id:ebi-a-GCST90001621	outcome	ebi-a-GCST90001621	DhHZ6c	NA	rs2781107	0.245963	0.340869	0.470554	-0.422139	0.914066	1.27885	0.655643	2.49444
|| id:ebi-a-GCST90001621	outcome	ebi-a-GCST90001621	DhHZ6c	NA	rs35164053	0.643759	0.234836	0.00611934	0.183481	1.10404	1.90362	1.20139	3.01632
|| id:ebi-a-GCST90001621	outcome	ebi-a-GCST90001621	DhHZ6c	NA	rs353293	-0.142901	0.341062	0.675224	-0.811383	0.525581	0.86684	0.444243	1.69144
|| id:ebi-a-GCST90001621	outcome	ebi-a-GCST90001621	DhHZ6c	NA	rs511427	0.105664	0.277573	0.703448	-0.438379	0.649707	1.11145	0.645081	1.91498
|| id:ebi-a-GCST90001621	outcome	ebi-a-GCST90001621	DhHZ6c	NA	rs640339	0.230577	0.320635	0.472064	-0.397868	0.859022	1.25933	0.671751	2.36085
|| id:ebi-a-GCST90001621	outcome	ebi-a-GCST90001621	DhHZ6c	NA	rs7232006	0.378352	0.317257	0.233037	-0.243472	1.00018	1.45988	0.783902	2.71876
|| id:ebi-a-GCST90001621	outcome	ebi-a-GCST90001621	DhHZ6c	NA	rs72717679	0.227375	0.243671	0.350756	-0.25022	0.704971	1.2553	0.77863	2.02379
|| id:ebi-a-GCST90001621	outcome	ebi-a-GCST90001621	DhHZ6c	NA	rs72960531	0.029146	0.158251	0.853875	-0.281025	0.339318	1.02957	0.755009	1.40399
|| id:ebi-a-GCST90001621	outcome	ebi-a-GCST90001621	DhHZ6c	NA	rs73109444	0.353138	0.277636	0.203392	-0.191028	0.897303	1.42353	0.826109	2.45298
|| id:ebi-a-GCST90001621	outcome	ebi-a-GCST90001621	DhHZ6c	NA	rs73122728	0.167504	0.216581	0.439286	-0.256995	0.592003	1.18235	0.773372	1.80761
|| id:ebi-a-GCST90001621	outcome	ebi-a-GCST90001621	DhHZ6c	NA	rs75494211	-0.0556226	0.165978	0.737534	-0.38094	0.269694	0.945896	0.683219	1.30956
|| id:ebi-a-GCST90001621	outcome	ebi-a-GCST90001621	DhHZ6c	NA	rs7819099	0.308371	0.278401	0.268012	-0.237294	0.854037	1.36121	0.788759	2.34911
|| id:ebi-a-GCST90001621	outcome	ebi-a-GCST90001621	DhHZ6c	NA	rs78268116	0.468211	0.382227	0.220592	-0.280954	1.21738	1.59713	0.755063	3.37831
|| id:ebi-a-GCST90001621	outcome	ebi-a-GCST90001621	DhHZ6c	NA	rs79649529	0.0236639	0.17289	0.891131	-0.315201	0.362529	1.02395	0.729642	1.43696
|| id:ebi-a-GCST90001621	outcome	ebi-a-GCST90001621	DhHZ6c	NA	rs8104714	0.468756	0.315899	0.137841	-0.150406	1.08792	1.598	0.860359	2.96809
|| id:ebi-a-GCST90001621	outcome	ebi-a-GCST90001621	DhHZ6c	NA	rs9916629	0.475763	0.296669	0.108785	-0.105709	1.05723	1.60924	0.899686	2.8784
|| id:ebi-a-GCST90001621	outcome	ebi-a-GCST90001621	DhHZ6c	NA	rs9983338	-0.17084	0.43296	0.693148	-1.01944	0.677761	0.842956	0.360797	1.96946
|| id:ebi-a-GCST90001621	outcome	ebi-a-GCST90001621	DhHZ6c	NA	All - Inverse variance weighted	0.103926	0.0435903	0.0171182	0.0184892	0.189363	1.10952	1.01866	1.20848
|| id:ebi-a-GCST90001621	outcome	ebi-a-GCST90001621	DhHZ6c	NA	All - MR Egger	0.0899443	0.0741549	0.234037	-0.0553994	0.235288	1.09411	0.946107	1.26527
NKT %T cell
exposure	outcome	id.exposure	id.outcome	samplesize	SNP	b	se	p	lo_ci	up_ci	or	or_lci95	or_uci95
|| id:ebi-a-GCST90001622	outcome	ebi-a-GCST90001622	LlCx3x	NA	rs10750486	-0.162204	0.309234	0.599908	-0.768303	0.443896	0.850268	0.463799	1.55877
|| id:ebi-a-GCST90001622	outcome	ebi-a-GCST90001622	LlCx3x	NA	rs10765907	-0.553634	0.327563	0.0909975	-1.19566	0.0883898	0.574857	0.302505	1.09241
|| id:ebi-a-GCST90001622	outcome	ebi-a-GCST90001622	LlCx3x	NA	rs112565020	0.00708016	0.236228	0.97609	-0.455927	0.470087	1.00711	0.63386	1.60013
|| id:ebi-a-GCST90001622	outcome	ebi-a-GCST90001622	LlCx3x	NA	rs115536607	-0.155812	0.358211	0.663582	-0.857906	0.546281	0.85572	0.424049	1.72682
|| id:ebi-a-GCST90001622	outcome	ebi-a-GCST90001622	LlCx3x	NA	rs117147408	-0.0485623	0.162157	0.764577	-0.36639	0.269266	0.952598	0.693232	1.309
|| id:ebi-a-GCST90001622	outcome	ebi-a-GCST90001622	LlCx3x	NA	rs12792298	-0.874068	0.724994	0.227964	-2.29506	0.546921	0.417251	0.100756	1.72792
|| id:ebi-a-GCST90001622	outcome	ebi-a-GCST90001622	LlCx3x	NA	rs149977848	0.315802	0.276014	0.25256	-0.225185	0.856788	1.37136	0.798369	2.35558
|| id:ebi-a-GCST90001622	outcome	ebi-a-GCST90001622	LlCx3x	NA	rs16958131	-2.50618	1.38045	0.0694493	-5.21186	0.199494	0.0815791	0.00545153	1.22079
|| id:ebi-a-GCST90001622	outcome	ebi-a-GCST90001622	LlCx3x	NA	rs17158356	0.61927	0.566374	0.274221	-0.490824	1.72936	1.85757	0.612122	5.63706
|| id:ebi-a-GCST90001622	outcome	ebi-a-GCST90001622	LlCx3x	NA	rs186023757	0.30786	0.22415	0.169611	-0.131475	0.747195	1.36051	0.876802	2.11107
|| id:ebi-a-GCST90001622	outcome	ebi-a-GCST90001622	LlCx3x	NA	rs2041561	0.10942	0.287023	0.703039	-0.453146	0.671985	1.11563	0.635625	1.95812
|| id:ebi-a-GCST90001622	outcome	ebi-a-GCST90001622	LlCx3x	NA	rs2286306	-0.567151	0.311467	0.0686215	-1.17763	0.0433238	0.567139	0.308009	1.04428
|| id:ebi-a-GCST90001622	outcome	ebi-a-GCST90001622	LlCx3x	NA	rs2886726	-0.271982	0.368272	0.460189	-0.993795	0.449831	0.761868	0.370169	1.56805
|| id:ebi-a-GCST90001622	outcome	ebi-a-GCST90001622	LlCx3x	NA	rs3012770	-0.0269462	0.326049	0.934134	-0.666002	0.612109	0.973414	0.513759	1.84432
|| id:ebi-a-GCST90001622	outcome	ebi-a-GCST90001622	LlCx3x	NA	rs4918328	0.668205	0.253292	0.00833755	0.171753	1.16466	1.95073	1.18739	3.20482
|| id:ebi-a-GCST90001622	outcome	ebi-a-GCST90001622	LlCx3x	NA	rs6141832	0.477297	0.199657	0.0168216	0.0859692	0.868624	1.61171	1.08977	2.38363
|| id:ebi-a-GCST90001622	outcome	ebi-a-GCST90001622	LlCx3x	NA	rs7218011	0.20372	0.281085	0.468597	-0.347206	0.754647	1.22596	0.70666	2.12686
|| id:ebi-a-GCST90001622	outcome	ebi-a-GCST90001622	LlCx3x	NA	rs7225505	-0.224047	0.317641	0.480595	-0.846622	0.398529	0.799278	0.428861	1.48963
|| id:ebi-a-GCST90001622	outcome	ebi-a-GCST90001622	LlCx3x	NA	rs72717679	0.230608	0.247136	0.350756	-0.253778	0.714994	1.25937	0.775864	2.04418
|| id:ebi-a-GCST90001622	outcome	ebi-a-GCST90001622	LlCx3x	NA	rs73109444	0.397059	0.312166	0.203392	-0.214787	1.0089	1.48744	0.806713	2.74259
|| id:ebi-a-GCST90001622	outcome	ebi-a-GCST90001622	LlCx3x	NA	rs73122728	0.15563	0.201229	0.439286	-0.238778	0.550039	1.16839	0.78759	1.73332
|| id:ebi-a-GCST90001622	outcome	ebi-a-GCST90001622	LlCx3x	NA	rs74426495	0.0361668	0.0658016	0.58257	-0.0928043	0.165138	1.03683	0.911372	1.17956
|| id:ebi-a-GCST90001622	outcome	ebi-a-GCST90001622	LlCx3x	NA	rs75659919	0.0365976	0.385034	0.924275	-0.718068	0.791263	1.03728	0.487693	2.20618
|| id:ebi-a-GCST90001622	outcome	ebi-a-GCST90001622	LlCx3x	NA	rs77738700	0.344533	0.392811	0.380435	-0.425377	1.11444	1.41133	0.653523	3.04787
|| id:ebi-a-GCST90001622	outcome	ebi-a-GCST90001622	LlCx3x	NA	rs77846504	0.582148	0.341598	0.0883461	-0.0873853	1.25168	1.78988	0.916324	3.49621
|| id:ebi-a-GCST90001622	outcome	ebi-a-GCST90001622	LlCx3x	NA	rs7819099	0.288994	0.260907	0.268012	-0.222383	0.800371	1.33508	0.800608	2.22637
|| id:ebi-a-GCST90001622	outcome	ebi-a-GCST90001622	LlCx3x	NA	rs79251210	0.53766	0.295253	0.0686049	-0.0410364	1.11636	1.712	0.959794	3.05371
|| id:ebi-a-GCST90001622	outcome	ebi-a-GCST90001622	LlCx3x	NA	rs79649529	0.0247288	0.18067	0.891131	-0.329385	0.378843	1.02504	0.719366	1.46059
|| id:ebi-a-GCST90001622	outcome	ebi-a-GCST90001622	LlCx3x	NA	rs906930	0.113414	0.245915	0.644662	-0.36858	0.595407	1.1201	0.691716	1.81377
|| id:ebi-a-GCST90001622	outcome	ebi-a-GCST90001622	LlCx3x	NA	rs9912354	0.331409	0.32771	0.311879	-0.310902	0.973721	1.39293	0.732785	2.64778
|| id:ebi-a-GCST90001622	outcome	ebi-a-GCST90001622	LlCx3x	NA	rs9983338	-0.17905	0.453766	0.693148	-1.06843	0.710332	0.836064	0.343547	2.03467
|| id:ebi-a-GCST90001622	outcome	ebi-a-GCST90001622	LlCx3x	NA	All - Inverse variance weighted	0.0944291	0.045217	0.0367658	0.00580383	0.183054	1.09903	1.00582	1.20088
|| id:ebi-a-GCST90001622	outcome	ebi-a-GCST90001622	LlCx3x	NA	All - MR Egger	0.113607	0.0682104	0.106574	-0.0200855	0.247299	1.12031	0.980115	1.28056
HLA DR+ CD4+ AC
exposure	outcome	id.exposure	id.outcome	samplesize	SNP	b	se	p	lo_ci	up_ci	or	or_lci95	or_uci95
|| id:ebi-a-GCST90001624	outcome	ebi-a-GCST90001624	nacBG7	NA	rs10787670	-0.0178417	0.311388	0.954308	-0.628162	0.592478	0.982317	0.533572	1.80846
|| id:ebi-a-GCST90001624	outcome	ebi-a-GCST90001624	nacBG7	NA	rs10845930	-0.674078	0.728182	0.354602	-2.10131	0.753158	0.509626	0.122296	2.1237
|| id:ebi-a-GCST90001624	outcome	ebi-a-GCST90001624	nacBG7	NA	rs11251832	-0.117484	0.276079	0.67044	-0.658598	0.423631	0.889155	0.517577	1.5275
|| id:ebi-a-GCST90001624	outcome	ebi-a-GCST90001624	nacBG7	NA	rs117110835	-0.238996	0.114445	0.0367702	-0.463308	-0.0146841	0.787418	0.629199	0.985423
|| id:ebi-a-GCST90001624	outcome	ebi-a-GCST90001624	nacBG7	NA	rs12166155	-0.268249	0.343001	0.434177	-0.94053	0.404033	0.764718	0.390421	1.49785
|| id:ebi-a-GCST90001624	outcome	ebi-a-GCST90001624	nacBG7	NA	rs1322067	0.0666797	0.25074	0.790292	-0.424771	0.55813	1.06895	0.65392	1.7474
|| id:ebi-a-GCST90001624	outcome	ebi-a-GCST90001624	nacBG7	NA	rs142283210	-0.07366	0.044272	0.0961516	-0.160433	0.0131132	0.928988	0.851775	1.0132
|| id:ebi-a-GCST90001624	outcome	ebi-a-GCST90001624	nacBG7	NA	rs17198888	-0.255579	0.200168	0.201665	-0.647909	0.136751	0.774468	0.523138	1.14654
|| id:ebi-a-GCST90001624	outcome	ebi-a-GCST90001624	nacBG7	NA	rs17824379	-0.056537	0.250937	0.821743	-0.548373	0.435299	0.945032	0.577889	1.54543
|| id:ebi-a-GCST90001624	outcome	ebi-a-GCST90001624	nacBG7	NA	rs2064600	-0.0212235	0.367906	0.953998	-0.742319	0.699872	0.979	0.476009	2.01349
|| id:ebi-a-GCST90001624	outcome	ebi-a-GCST90001624	nacBG7	NA	rs2977197	-0.354579	0.425616	0.404791	-1.18879	0.479629	0.701469	0.304591	1.61547
|| id:ebi-a-GCST90001624	outcome	ebi-a-GCST90001624	nacBG7	NA	rs3087456	0.278551	0.147346	0.0586979	-0.010248	0.567349	1.32121	0.989804	1.76359
|| id:ebi-a-GCST90001624	outcome	ebi-a-GCST90001624	nacBG7	NA	rs3134968	-0.119511	0.121041	0.323467	-0.356751	0.117729	0.887354	0.699947	1.12494
|| id:ebi-a-GCST90001624	outcome	ebi-a-GCST90001624	nacBG7	NA	rs55849757	0.113344	0.339213	0.738276	-0.551515	0.778202	1.12002	0.576077	2.17755
|| id:ebi-a-GCST90001624	outcome	ebi-a-GCST90001624	nacBG7	NA	rs609755	-0.0662745	0.0536856	0.21702	-0.171498	0.0389494	0.935874	0.842402	1.03972
|| id:ebi-a-GCST90001624	outcome	ebi-a-GCST90001624	nacBG7	NA	rs62166973	-0.0738387	0.134381	0.582681	-0.337225	0.189548	0.928822	0.713748	1.2087
|| id:ebi-a-GCST90001624	outcome	ebi-a-GCST90001624	nacBG7	NA	rs62417423	-0.137107	0.487485	0.778515	-1.09258	0.818363	0.871877	0.335351	2.26679
|| id:ebi-a-GCST90001624	outcome	ebi-a-GCST90001624	nacBG7	NA	rs6767083	0.167222	0.351013	0.633789	-0.520762	0.855207	1.18202	0.594067	2.35186
|| id:ebi-a-GCST90001624	outcome	ebi-a-GCST90001624	nacBG7	NA	rs6891593	-0.353194	0.309	0.25303	-0.958834	0.252447	0.702441	0.383339	1.28717
|| id:ebi-a-GCST90001624	outcome	ebi-a-GCST90001624	nacBG7	NA	rs7150202	-0.0474508	0.356085	0.89399	-0.745377	0.650475	0.953657	0.474555	1.91645
|| id:ebi-a-GCST90001624	outcome	ebi-a-GCST90001624	nacBG7	NA	rs7405251	0.463663	0.359469	0.197101	-0.240897	1.16822	1.58989	0.785923	3.21627
|| id:ebi-a-GCST90001624	outcome	ebi-a-GCST90001624	nacBG7	NA	rs78229126	-0.0182911	0.38616	0.962221	-0.775164	0.738582	0.981875	0.460628	2.09297
|| id:ebi-a-GCST90001624	outcome	ebi-a-GCST90001624	nacBG7	NA	rs79769908	0.0200891	0.522886	0.969353	-1.00477	1.04494	1.02029	0.36613	2.84324
|| id:ebi-a-GCST90001624	outcome	ebi-a-GCST90001624	nacBG7	NA	rs9613063	0.319549	0.347049	0.357175	-0.360667	0.999765	1.37651	0.697211	2.71764
|| id:ebi-a-GCST90001624	outcome	ebi-a-GCST90001624	nacBG7	NA	All - Inverse variance weighted	-0.069128	0.0280336	0.0136669	-0.124074	-0.0141822	0.933207	0.883315	0.985918
|| id:ebi-a-GCST90001624	outcome	ebi-a-GCST90001624	nacBG7	NA	All - MR Egger	-0.0927241	0.0360386	0.0173544	-0.16336	-0.0220885	0.911445	0.849286	0.978154
HLA DR+ CD8br AC
exposure	outcome	id.exposure	id.outcome	samplesize	SNP	b	se	p	lo_ci	up_ci	or	or_lci95	or_uci95
|| id:ebi-a-GCST90001627	outcome	ebi-a-GCST90001627	qlOB8H	NA	rs10152591	0.408748	0.344988	0.23609	-0.267429	1.08493	1.50493	0.765344	2.95922
|| id:ebi-a-GCST90001627	outcome	ebi-a-GCST90001627	qlOB8H	NA	rs1084560	0.274531	0.308994	0.374289	-0.331097	0.880159	1.31591	0.718135	2.41128
|| id:ebi-a-GCST90001627	outcome	ebi-a-GCST90001627	qlOB8H	NA	rs11153123	0.142331	0.295355	0.629878	-0.436564	0.721226	1.15296	0.646253	2.05695
|| id:ebi-a-GCST90001627	outcome	ebi-a-GCST90001627	qlOB8H	NA	rs11197647	0.151979	0.243911	0.533224	-0.326086	0.630044	1.16414	0.721743	1.87769
|| id:ebi-a-GCST90001627	outcome	ebi-a-GCST90001627	qlOB8H	NA	rs112455120	-0.0865429	0.164828	0.599548	-0.409605	0.236519	0.917096	0.663912	1.26683
|| id:ebi-a-GCST90001627	outcome	ebi-a-GCST90001627	qlOB8H	NA	rs117517764	0.0814958	0.255118	0.74939	-0.418535	0.581526	1.08491	0.65801	1.78877
|| id:ebi-a-GCST90001627	outcome	ebi-a-GCST90001627	qlOB8H	NA	rs12029484	-0.0707665	0.354727	0.841875	-0.766032	0.624499	0.931679	0.464854	1.86731
|| id:ebi-a-GCST90001627	outcome	ebi-a-GCST90001627	qlOB8H	NA	rs138213638	0.0103791	0.0615832	0.866161	-0.110324	0.131082	1.01043	0.895544	1.14006
|| id:ebi-a-GCST90001627	outcome	ebi-a-GCST90001627	qlOB8H	NA	rs138678763	-0.0476745	0.306149	0.876251	-0.647726	0.552377	0.953444	0.523234	1.73738
|| id:ebi-a-GCST90001627	outcome	ebi-a-GCST90001627	qlOB8H	NA	rs17286630	0.0441539	0.406521	0.913509	-0.752626	0.840934	1.04514	0.471128	2.31853
|| id:ebi-a-GCST90001627	outcome	ebi-a-GCST90001627	qlOB8H	NA	rs2181036	0.0520544	0.262104	0.842574	-0.46167	0.565779	1.05343	0.63023	1.76082
|| id:ebi-a-GCST90001627	outcome	ebi-a-GCST90001627	qlOB8H	NA	rs2516465	-0.271251	0.258727	0.294453	-0.778357	0.235855	0.762425	0.45916	1.26599
|| id:ebi-a-GCST90001627	outcome	ebi-a-GCST90001627	qlOB8H	NA	rs2808067	0.137452	0.306918	0.654264	-0.464107	0.739011	1.14735	0.628696	2.09386
|| id:ebi-a-GCST90001627	outcome	ebi-a-GCST90001627	qlOB8H	NA	rs3087456	0.190163	0.100591	0.0586979	-0.00699617	0.387322	1.20945	0.993028	1.47303
|| id:ebi-a-GCST90001627	outcome	ebi-a-GCST90001627	qlOB8H	NA	rs35669214	-0.167729	0.360099	0.64137	-0.873523	0.538065	0.845583	0.417478	1.71269
|| id:ebi-a-GCST90001627	outcome	ebi-a-GCST90001627	qlOB8H	NA	rs506151	0.0725766	0.15123	0.631291	-0.223834	0.368987	1.07528	0.799448	1.44627
|| id:ebi-a-GCST90001627	outcome	ebi-a-GCST90001627	qlOB8H	NA	rs567794	-0.431952	0.315929	0.171549	-1.05117	0.187269	0.649241	0.349528	1.20595
|| id:ebi-a-GCST90001627	outcome	ebi-a-GCST90001627	qlOB8H	NA	rs57068864	-0.00586617	0.261904	0.98213	-0.519197	0.507465	0.994151	0.594998	1.66107
|| id:ebi-a-GCST90001627	outcome	ebi-a-GCST90001627	qlOB8H	NA	rs59231583	0.599819	0.321242	0.0618754	-0.0298154	1.22945	1.82179	0.970625	3.41936
|| id:ebi-a-GCST90001627	outcome	ebi-a-GCST90001627	qlOB8H	NA	rs61500216	0.402021	0.262846	0.126142	-0.113157	0.917199	1.49484	0.89301	2.50227
|| id:ebi-a-GCST90001627	outcome	ebi-a-GCST90001627	qlOB8H	NA	rs6686155	0.459146	0.296493	0.12148	-0.12198	1.04027	1.58272	0.885166	2.82999
|| id:ebi-a-GCST90001627	outcome	ebi-a-GCST90001627	qlOB8H	NA	rs72779785	0.346105	0.358583	0.334444	-0.356718	1.04893	1.41355	0.69997	2.85459
|| id:ebi-a-GCST90001627	outcome	ebi-a-GCST90001627	qlOB8H	NA	rs73365443	0.303514	0.298117	0.308628	-0.280794	0.887823	1.35461	0.755184	2.42983
|| id:ebi-a-GCST90001627	outcome	ebi-a-GCST90001627	qlOB8H	NA	rs74743779	0.290143	0.324822	0.37173	-0.346508	0.926795	1.33662	0.707153	2.5264
|| id:ebi-a-GCST90001627	outcome	ebi-a-GCST90001627	qlOB8H	NA	rs75495211	0.0562829	0.42984	0.895823	-0.786203	0.898769	1.0579	0.455571	2.45658
|| id:ebi-a-GCST90001627	outcome	ebi-a-GCST90001627	qlOB8H	NA	rs75799568	0.00188353	0.0705603	0.978704	-0.136415	0.140182	1.00189	0.872481	1.15048
|| id:ebi-a-GCST90001627	outcome	ebi-a-GCST90001627	qlOB8H	NA	rs75913581	0.427715	0.341742	0.210726	-0.2421	1.09753	1.53375	0.784978	2.99675
|| id:ebi-a-GCST90001627	outcome	ebi-a-GCST90001627	qlOB8H	NA	rs76443179	0.0886576	0.0638221	0.164791	-0.0364338	0.213749	1.09271	0.964222	1.23831
|| id:ebi-a-GCST90001627	outcome	ebi-a-GCST90001627	qlOB8H	NA	rs76997602	-0.350518	0.265453	0.186684	-0.870807	0.16977	0.704323	0.418614	1.18503
|| id:ebi-a-GCST90001627	outcome	ebi-a-GCST90001627	qlOB8H	NA	rs771140	0.964779	0.591144	0.102668	-0.193863	2.12342	2.62421	0.82377	8.35968
|| id:ebi-a-GCST90001627	outcome	ebi-a-GCST90001627	qlOB8H	NA	rs78581629	-0.258335	0.430899	0.548822	-1.1029	0.586227	0.772337	0.331908	1.79719
|| id:ebi-a-GCST90001627	outcome	ebi-a-GCST90001627	qlOB8H	NA	rs78648104	-0.141806	0.344788	0.680864	-0.817591	0.533979	0.867789	0.441494	1.70571
|| id:ebi-a-GCST90001627	outcome	ebi-a-GCST90001627	qlOB8H	NA	rs78744340	0.318852	0.290018	0.271584	-0.249583	0.887288	1.37555	0.779126	2.42853
|| id:ebi-a-GCST90001627	outcome	ebi-a-GCST90001627	qlOB8H	NA	rs79684162	-0.104804	0.178249	0.556555	-0.454172	0.244563	0.900501	0.634974	1.27706
|| id:ebi-a-GCST90001627	outcome	ebi-a-GCST90001627	qlOB8H	NA	All - Inverse variance weighted	0.0603023	0.0288527	0.0366174	0.00375098	0.116854	1.06216	1.00376	1.12395
|| id:ebi-a-GCST90001627	outcome	ebi-a-GCST90001627	qlOB8H	NA	All - MR Egger	0.0277881	0.0402453	0.494877	-0.0510926	0.106669	1.02818	0.950191	1.11257
HLA DR+ CD8br %T cell
exposure	outcome	id.exposure	id.outcome	samplesize	SNP	b	se	p	lo_ci	up_ci	or	or_lci95	or_uci95
|| id:ebi-a-GCST90001628	outcome	ebi-a-GCST90001628	YBe9Ci	NA	rs1091849	0.447176	0.345942	0.196138	-0.230871	1.12522	1.56389	0.793842	3.0809
|| id:ebi-a-GCST90001628	outcome	ebi-a-GCST90001628	YBe9Ci	NA	rs112455120	-0.0847919	0.161493	0.599548	-0.401318	0.231734	0.918703	0.669437	1.26078
|| id:ebi-a-GCST90001628	outcome	ebi-a-GCST90001628	YBe9Ci	NA	rs112935806	0.493195	0.420876	0.241266	-0.331722	1.31811	1.63754	0.717687	3.73636
|| id:ebi-a-GCST90001628	outcome	ebi-a-GCST90001628	YBe9Ci	NA	rs11598687	0.0162544	0.163298	0.920711	-0.30381	0.336319	1.01639	0.738001	1.39978
|| id:ebi-a-GCST90001628	outcome	ebi-a-GCST90001628	YBe9Ci	NA	rs117517764	0.0842359	0.263695	0.74939	-0.432607	0.601079	1.08789	0.648816	1.82409
|| id:ebi-a-GCST90001628	outcome	ebi-a-GCST90001628	YBe9Ci	NA	rs12029484	-0.0736258	0.36906	0.841875	-0.796983	0.649731	0.929019	0.450687	1.91503
|| id:ebi-a-GCST90001628	outcome	ebi-a-GCST90001628	YBe9Ci	NA	rs138213638	0.0103376	0.061337	0.866161	-0.109883	0.130558	1.01039	0.895939	1.13946
|| id:ebi-a-GCST90001628	outcome	ebi-a-GCST90001628	YBe9Ci	NA	rs138678763	-0.0521856	0.335117	0.876251	-0.709016	0.604644	0.949153	0.492128	1.8306
|| id:ebi-a-GCST90001628	outcome	ebi-a-GCST90001628	YBe9Ci	NA	rs1407309	0.044615	0.283022	0.874742	-0.510107	0.599337	1.04563	0.600431	1.82091
|| id:ebi-a-GCST90001628	outcome	ebi-a-GCST90001628	YBe9Ci	NA	rs3087456	0.180079	0.0952574	0.0586979	-0.00662519	0.366784	1.19731	0.993397	1.44309
|| id:ebi-a-GCST90001628	outcome	ebi-a-GCST90001628	YBe9Ci	NA	rs34287418	0.00969604	0.106238	0.92728	-0.19853	0.217922	1.00974	0.819936	1.24349
|| id:ebi-a-GCST90001628	outcome	ebi-a-GCST90001628	YBe9Ci	NA	rs4920093	0.479054	0.583243	0.411439	-0.664101	1.62221	1.61455	0.514736	5.06427
|| id:ebi-a-GCST90001628	outcome	ebi-a-GCST90001628	YBe9Ci	NA	rs506151	0.0751777	0.15665	0.631291	-0.231855	0.382211	1.07808	0.793061	1.46552
|| id:ebi-a-GCST90001628	outcome	ebi-a-GCST90001628	YBe9Ci	NA	rs542160	-0.431171	0.292022	0.139808	-1.00353	0.141191	0.649748	0.366582	1.15164
|| id:ebi-a-GCST90001628	outcome	ebi-a-GCST90001628	YBe9Ci	NA	rs6020784	-0.100853	0.303866	0.739966	-0.69643	0.494725	0.904066	0.498361	1.64005
|| id:ebi-a-GCST90001628	outcome	ebi-a-GCST90001628	YBe9Ci	NA	rs62029480	0.1019	0.247399	0.680424	-0.383002	0.586802	1.10727	0.681811	1.79823
|| id:ebi-a-GCST90001628	outcome	ebi-a-GCST90001628	YBe9Ci	NA	rs6975360	0.376321	0.364579	0.301975	-0.338254	1.0909	1.45691	0.713014	2.97694
|| id:ebi-a-GCST90001628	outcome	ebi-a-GCST90001628	YBe9Ci	NA	rs7027771	0.0511757	0.329815	0.876691	-0.595261	0.697612	1.05251	0.551419	2.00895
|| id:ebi-a-GCST90001628	outcome	ebi-a-GCST90001628	YBe9Ci	NA	rs7195518	0.0559827	0.242867	0.817697	-0.420036	0.532002	1.05758	0.657023	1.70234
|| id:ebi-a-GCST90001628	outcome	ebi-a-GCST90001628	YBe9Ci	NA	rs72757686	0.143176	0.107012	0.180914	-0.0665672	0.35292	1.15393	0.9356	1.42322
|| id:ebi-a-GCST90001628	outcome	ebi-a-GCST90001628	YBe9Ci	NA	rs72779785	0.396563	0.41086	0.334444	-0.408723	1.20185	1.48671	0.664498	3.32626
|| id:ebi-a-GCST90001628	outcome	ebi-a-GCST90001628	YBe9Ci	NA	rs72998075	0.6875	0.552086	0.21303	-0.394589	1.76959	1.98874	0.673957	5.86844
|| id:ebi-a-GCST90001628	outcome	ebi-a-GCST90001628	YBe9Ci	NA	rs73365443	0.332518	0.326605	0.308628	-0.307627	0.972664	1.39448	0.735189	2.64498
|| id:ebi-a-GCST90001628	outcome	ebi-a-GCST90001628	YBe9Ci	NA	rs75588949	-0.433862	0.359269	0.227192	-1.13803	0.270306	0.648002	0.32045	1.31037
|| id:ebi-a-GCST90001628	outcome	ebi-a-GCST90001628	YBe9Ci	NA	rs76443179	0.0808066	0.0581704	0.164791	-0.0332074	0.194821	1.08416	0.967338	1.21509
|| id:ebi-a-GCST90001628	outcome	ebi-a-GCST90001628	YBe9Ci	NA	rs771140	1.05604	0.647063	0.102668	-0.212202	2.32428	2.87497	0.808802	10.2194
|| id:ebi-a-GCST90001628	outcome	ebi-a-GCST90001628	YBe9Ci	NA	rs78456529	0.271765	0.610308	0.656109	-0.924439	1.46797	1.31228	0.396754	4.34041
|| id:ebi-a-GCST90001628	outcome	ebi-a-GCST90001628	YBe9Ci	NA	rs78867731	0.689346	0.347888	0.0475336	0.00748481	1.37121	1.99241	1.00751	3.94011
|| id:ebi-a-GCST90001628	outcome	ebi-a-GCST90001628	YBe9Ci	NA	rs79132531	-2.33282	2.01148	0.246151	-6.27532	1.60969	0.0970222	0.00188218	5.00127
|| id:ebi-a-GCST90001628	outcome	ebi-a-GCST90001628	YBe9Ci	NA	All - Inverse variance weighted	0.0716615	0.029662	0.0156948	0.013524	0.129799	1.07429	1.01362	1.1386
|| id:ebi-a-GCST90001628	outcome	ebi-a-GCST90001628	YBe9Ci	NA	All - MR Egger	0.0505776	0.0392439	0.208401	-0.0263404	0.127496	1.05188	0.974003	1.13598
CD8dim NKT AC
exposure	outcome	id.exposure	id.outcome	samplesize	SNP	b	se	p	lo_ci	up_ci	or	or_lci95	or_uci95
|| id:ebi-a-GCST90001633	outcome	ebi-a-GCST90001633	hRpdLt	NA	rs10892953	-0.190631	0.362705	0.599179	-0.901532	0.52027	0.826438	0.405947	1.68248
|| id:ebi-a-GCST90001633	outcome	ebi-a-GCST90001633	hRpdLt	NA	rs111273508	0.0559028	0.174434	0.748604	-0.285988	0.397794	1.05749	0.751271	1.48854
|| id:ebi-a-GCST90001633	outcome	ebi-a-GCST90001633	hRpdLt	NA	rs11544989	0.270778	0.300368	0.367329	-0.317943	0.8595	1.31098	0.727644	2.36198
|| id:ebi-a-GCST90001633	outcome	ebi-a-GCST90001633	hRpdLt	NA	rs115536607	-0.145356	0.334173	0.663582	-0.800335	0.509622	0.864714	0.449179	1.66466
|| id:ebi-a-GCST90001633	outcome	ebi-a-GCST90001633	hRpdLt	NA	rs116700304	0.241139	0.143602	0.0931091	-0.0403204	0.522598	1.2727	0.960482	1.6864
|| id:ebi-a-GCST90001633	outcome	ebi-a-GCST90001633	hRpdLt	NA	rs11676464	0.392791	0.361523	0.277263	-0.315795	1.10138	1.48111	0.729209	3.00831
|| id:ebi-a-GCST90001633	outcome	ebi-a-GCST90001633	hRpdLt	NA	rs117147408	-0.0440834	0.147202	0.764577	-0.332598	0.244432	0.956874	0.717058	1.2769
|| id:ebi-a-GCST90001633	outcome	ebi-a-GCST90001633	hRpdLt	NA	rs139090356	-0.106915	0.121308	0.378126	-0.344678	0.130848	0.898602	0.708448	1.13979
|| id:ebi-a-GCST90001633	outcome	ebi-a-GCST90001633	hRpdLt	NA	rs145331774	1.5429	1.23105	0.210088	-0.869956	3.95577	4.67816	0.41897	52.2357
|| id:ebi-a-GCST90001633	outcome	ebi-a-GCST90001633	hRpdLt	NA	rs145682498	-1.00929	0.695888	0.146958	-2.37323	0.354653	0.364479	0.0931795	1.42569
|| id:ebi-a-GCST90001633	outcome	ebi-a-GCST90001633	hRpdLt	NA	rs34124324	0.180697	0.36965	0.62496	-0.543817	0.905211	1.19805	0.580528	2.47245
|| id:ebi-a-GCST90001633	outcome	ebi-a-GCST90001633	hRpdLt	NA	rs35840380	0.348629	0.391368	0.373038	-0.418452	1.11571	1.41712	0.658065	3.05173
|| id:ebi-a-GCST90001633	outcome	ebi-a-GCST90001633	hRpdLt	NA	rs4500996	-0.0837854	0.342885	0.806956	-0.75584	0.588269	0.919629	0.469616	1.80087
|| id:ebi-a-GCST90001633	outcome	ebi-a-GCST90001633	hRpdLt	NA	rs62126783	-0.16766	0.331502	0.613027	-0.817404	0.482085	0.845642	0.441577	1.61945
|| id:ebi-a-GCST90001633	outcome	ebi-a-GCST90001633	hRpdLt	NA	rs62210845	0.112391	0.335941	0.737961	-0.546054	0.770835	1.11895	0.579231	2.16157
|| id:ebi-a-GCST90001633	outcome	ebi-a-GCST90001633	hRpdLt	NA	rs62391967	-0.138254	0.451481	0.759434	-1.02316	0.746648	0.870877	0.359458	2.10992
|| id:ebi-a-GCST90001633	outcome	ebi-a-GCST90001633	hRpdLt	NA	rs6970303	-0.0360814	0.378984	0.924152	-0.77889	0.706728	0.964562	0.458915	2.02735
|| id:ebi-a-GCST90001633	outcome	ebi-a-GCST90001633	hRpdLt	NA	rs7152367	0.178639	0.178773	0.317672	-0.171756	0.529034	1.19559	0.842185	1.69729
|| id:ebi-a-GCST90001633	outcome	ebi-a-GCST90001633	hRpdLt	NA	rs7208329	1.01966	0.444279	0.0217285	0.14887	1.89044	2.77224	1.16052	6.6223
|| id:ebi-a-GCST90001633	outcome	ebi-a-GCST90001633	hRpdLt	NA	rs7218011	0.19909	0.274697	0.468597	-0.339315	0.737496	1.22029	0.712258	2.09069
|| id:ebi-a-GCST90001633	outcome	ebi-a-GCST90001633	hRpdLt	NA	rs73062743	-0.34861	0.413331	0.398995	-1.15874	0.461518	0.705668	0.313882	1.58648
|| id:ebi-a-GCST90001633	outcome	ebi-a-GCST90001633	hRpdLt	NA	rs7323005	0.441735	0.40925	0.28042	-0.360395	1.24387	1.5554	0.697401	3.469
|| id:ebi-a-GCST90001633	outcome	ebi-a-GCST90001633	hRpdLt	NA	rs77738700	0.463856	0.528855	0.380435	-0.572699	1.50041	1.59019	0.564001	4.48354
|| id:ebi-a-GCST90001633	outcome	ebi-a-GCST90001633	hRpdLt	NA	rs79251210	0.40489	0.222343	0.0686049	-0.0309029	0.840683	1.49914	0.96957	2.31795
|| id:ebi-a-GCST90001633	outcome	ebi-a-GCST90001633	hRpdLt	NA	rs80109323	0.092777	0.0713153	0.193278	-0.0470009	0.232555	1.09722	0.954086	1.26182
|| id:ebi-a-GCST90001633	outcome	ebi-a-GCST90001633	hRpdLt	NA	rs9916257	0.240885	0.264888	0.363147	-0.278295	0.760065	1.27237	0.757073	2.13842
|| id:ebi-a-GCST90001633	outcome	ebi-a-GCST90001633	hRpdLt	NA	All - Inverse variance weighted	0.0917229	0.0414594	0.0269423	0.0104624	0.172983	1.09606	1.01052	1.18885
|| id:ebi-a-GCST90001633	outcome	ebi-a-GCST90001633	hRpdLt	NA	All - MR Egger	0.0875953	0.0582484	0.145674	-0.0265716	0.201762	1.09155	0.973778	1.22356
CD62L on monocyte
exposure	outcome	id.exposure	id.outcome	samplesize	SNP	b	se	p	lo_ci	up_ci	or	or_lci95	or_uci95
|| id:ebi-a-GCST90001834	outcome	ebi-a-GCST90001834	WpUVoZ	NA	rs10127711	0.0933997	0.295851	0.752231	-0.486468	0.673268	1.0979	0.614794	1.96063
|| id:ebi-a-GCST90001834	outcome	ebi-a-GCST90001834	WpUVoZ	NA	rs11225485	0.225395	0.411571	0.583935	-0.581284	1.03207	1.25282	0.55918	2.80688
|| id:ebi-a-GCST90001834	outcome	ebi-a-GCST90001834	WpUVoZ	NA	rs11597201	0.217227	0.277826	0.434284	-0.327312	0.761766	1.24263	0.720859	2.14206
|| id:ebi-a-GCST90001834	outcome	ebi-a-GCST90001834	WpUVoZ	NA	rs117965901	0.0346197	0.2544	0.891755	-0.464005	0.533245	1.03523	0.62876	1.70445
|| id:ebi-a-GCST90001834	outcome	ebi-a-GCST90001834	WpUVoZ	NA	rs118080101	-0.0804177	0.0444957	0.0707134	-0.167629	0.00679389	0.922731	0.845667	1.00682
|| id:ebi-a-GCST90001834	outcome	ebi-a-GCST90001834	WpUVoZ	NA	rs12215799	-0.375761	0.260657	0.149417	-0.886649	0.135127	0.686766	0.412034	1.14468
|| id:ebi-a-GCST90001834	outcome	ebi-a-GCST90001834	WpUVoZ	NA	rs141452540	-0.0456317	0.472283	0.923029	-0.971306	0.880043	0.955394	0.378588	2.411
|| id:ebi-a-GCST90001834	outcome	ebi-a-GCST90001834	WpUVoZ	NA	rs169046	-0.181144	0.306532	0.554556	-0.781946	0.419658	0.834315	0.457515	1.52144
|| id:ebi-a-GCST90001834	outcome	ebi-a-GCST90001834	WpUVoZ	NA	rs184665042	-0.510498	0.225524	0.0235986	-0.952525	-0.0684698	0.600197	0.385766	0.933822
|| id:ebi-a-GCST90001834	outcome	ebi-a-GCST90001834	WpUVoZ	NA	rs189683893	-0.166975	0.0883101	0.0586539	-0.340063	0.00611295	0.846221	0.711726	1.00613
|| id:ebi-a-GCST90001834	outcome	ebi-a-GCST90001834	WpUVoZ	NA	rs235869	-0.15721	0.289326	0.586876	-0.724289	0.409868	0.854524	0.484669	1.50662
|| id:ebi-a-GCST90001834	outcome	ebi-a-GCST90001834	WpUVoZ	NA	rs2404215	0.336807	0.242162	0.164276	-0.13783	0.811444	1.40047	0.871246	2.25116
|| id:ebi-a-GCST90001834	outcome	ebi-a-GCST90001834	WpUVoZ	NA	rs34142414	0.157238	0.327416	0.631057	-0.484497	0.798973	1.17027	0.616007	2.22326
|| id:ebi-a-GCST90001834	outcome	ebi-a-GCST90001834	WpUVoZ	NA	rs447362	-0.0965819	0.305537	0.751923	-0.695435	0.502271	0.907936	0.498857	1.65247
|| id:ebi-a-GCST90001834	outcome	ebi-a-GCST90001834	WpUVoZ	NA	rs4987369	-0.124307	0.0960154	0.195438	-0.312497	0.0638831	0.883109	0.731618	1.06597
|| id:ebi-a-GCST90001834	outcome	ebi-a-GCST90001834	WpUVoZ	NA	rs4987389	-0.196307	0.21656	0.364683	-0.620763	0.22815	0.82176	0.537534	1.25627
|| id:ebi-a-GCST90001834	outcome	ebi-a-GCST90001834	WpUVoZ	NA	rs55633105	0.0146696	0.336278	0.965204	-0.644435	0.673774	1.01478	0.524959	1.96163
|| id:ebi-a-GCST90001834	outcome	ebi-a-GCST90001834	WpUVoZ	NA	rs6694645	0.0464645	0.224712	0.836187	-0.39397	0.486899	1.04756	0.674374	1.62726
|| id:ebi-a-GCST90001834	outcome	ebi-a-GCST90001834	WpUVoZ	NA	rs73462775	-0.156683	0.208833	0.453086	-0.565996	0.25263	0.854975	0.567794	1.28741
|| id:ebi-a-GCST90001834	outcome	ebi-a-GCST90001834	WpUVoZ	NA	rs73879235	0.234987	1.08724	0.828886	-1.89601	2.36598	1.26489	0.150167	10.6545
|| id:ebi-a-GCST90001834	outcome	ebi-a-GCST90001834	WpUVoZ	NA	rs7516777	-0.388799	0.338823	0.251176	-1.05289	0.275294	0.67787	0.348927	1.31692
|| id:ebi-a-GCST90001834	outcome	ebi-a-GCST90001834	WpUVoZ	NA	rs7540208	0.0808422	0.261871	0.757542	-0.432425	0.594109	1.0842	0.648934	1.81142
|| id:ebi-a-GCST90001834	outcome	ebi-a-GCST90001834	WpUVoZ	NA	rs77224604	0.0527834	0.435196	0.903464	-0.800201	0.905768	1.0542	0.449238	2.47383
|| id:ebi-a-GCST90001834	outcome	ebi-a-GCST90001834	WpUVoZ	NA	rs7900893	-0.356713	0.213904	0.0953889	-0.775965	0.0625388	0.699973	0.460259	1.06454
|| id:ebi-a-GCST90001834	outcome	ebi-a-GCST90001834	WpUVoZ	NA	rs79734694	0.0658923	0.318063	0.835879	-0.557511	0.689295	1.06811	0.572633	1.99231
|| id:ebi-a-GCST90001834	outcome	ebi-a-GCST90001834	WpUVoZ	NA	All - Inverse variance weighted	-0.0968235	0.0313093	0.00198493	-0.15819	-0.0354571	0.907716	0.853688	0.965164
|| id:ebi-a-GCST90001834	outcome	ebi-a-GCST90001834	WpUVoZ	NA	All - MR Egger	-0.111087	0.0412033	0.0128932	-0.191846	-0.0303288	0.894861	0.825434	0.970127
CD3 on CD39+ secreting Treg
exposure	outcome	id.exposure	id.outcome	samplesize	SNP	b	se	p	lo_ci	up_ci	or	or_lci95	or_uci95
|| id:ebi-a-GCST90001856	outcome	ebi-a-GCST90001856	rjSzCf	NA	rs11188673	0.284704	0.438969	0.516614	-0.575676	1.14508	1.32937	0.562325	3.1427
|| id:ebi-a-GCST90001856	outcome	ebi-a-GCST90001856	rjSzCf	NA	rs112692180	0.171648	0.312317	0.582597	-0.440493	0.783788	1.18726	0.643719	2.18975
|| id:ebi-a-GCST90001856	outcome	ebi-a-GCST90001856	rjSzCf	NA	rs113711222	-0.144416	0.340932	0.671864	-0.812642	0.523811	0.865528	0.443684	1.68845
|| id:ebi-a-GCST90001856	outcome	ebi-a-GCST90001856	rjSzCf	NA	rs11686866	-0.785603	0.339453	0.0206501	-1.45093	-0.120275	0.455845	0.234352	0.886676
|| id:ebi-a-GCST90001856	outcome	ebi-a-GCST90001856	rjSzCf	NA	rs12502302	0.422067	0.323959	0.192629	-0.212893	1.05703	1.52511	0.808243	2.8778
|| id:ebi-a-GCST90001856	outcome	ebi-a-GCST90001856	rjSzCf	NA	rs12742947	0.0315571	0.224201	0.888065	-0.407877	0.470992	1.03206	0.66506	1.60158
|| id:ebi-a-GCST90001856	outcome	ebi-a-GCST90001856	rjSzCf	NA	rs138565853	-0.0422095	0.166313	0.799654	-0.368183	0.283764	0.958669	0.69199	1.32812
|| id:ebi-a-GCST90001856	outcome	ebi-a-GCST90001856	rjSzCf	NA	rs145438716	-0.12415	0.247989	0.616635	-0.610209	0.361909	0.883248	0.543237	1.43607
|| id:ebi-a-GCST90001856	outcome	ebi-a-GCST90001856	rjSzCf	NA	rs164962	0.268173	0.266193	0.313724	-0.253565	0.789911	1.30757	0.776029	2.2032
|| id:ebi-a-GCST90001856	outcome	ebi-a-GCST90001856	rjSzCf	NA	rs17170861	0.0570831	0.229871	0.803881	-0.393463	0.50763	1.05874	0.674716	1.66135
|| id:ebi-a-GCST90001856	outcome	ebi-a-GCST90001856	rjSzCf	NA	rs181229284	0.0738708	0.102735	0.472115	-0.12749	0.275231	1.07667	0.880302	1.31684
|| id:ebi-a-GCST90001856	outcome	ebi-a-GCST90001856	rjSzCf	NA	rs2026334	0.140568	0.361659	0.697515	-0.568283	0.84942	1.15093	0.566497	2.33829
|| id:ebi-a-GCST90001856	outcome	ebi-a-GCST90001856	rjSzCf	NA	rs2055631	0.434603	0.353213	0.218536	-0.257694	1.1269	1.54435	0.772832	3.08607
|| id:ebi-a-GCST90001856	outcome	ebi-a-GCST90001856	rjSzCf	NA	rs28547902	-0.505143	0.295753	0.0876382	-1.08482	0.0745326	0.60342	0.337963	1.07738
|| id:ebi-a-GCST90001856	outcome	ebi-a-GCST90001856	rjSzCf	NA	rs2949661	0.154563	0.078969	0.0503159	-0.000215717	0.309343	1.16715	0.999784	1.36253
|| id:ebi-a-GCST90001856	outcome	ebi-a-GCST90001856	rjSzCf	NA	rs35922476	-0.0897549	0.315756	0.776216	-0.708636	0.529126	0.914155	0.492315	1.69745
|| id:ebi-a-GCST90001856	outcome	ebi-a-GCST90001856	rjSzCf	NA	rs6085139	-0.0763046	0.416261	0.854555	-0.892177	0.739568	0.926534	0.409763	2.09503
|| id:ebi-a-GCST90001856	outcome	ebi-a-GCST90001856	rjSzCf	NA	rs6099186	-0.485788	0.292089	0.096282	-1.05828	0.0867059	0.615212	0.347052	1.09058
|| id:ebi-a-GCST90001856	outcome	ebi-a-GCST90001856	rjSzCf	NA	rs72697323	-0.0108039	0.269344	0.968004	-0.538718	0.51711	0.989254	0.583496	1.67717
|| id:ebi-a-GCST90001856	outcome	ebi-a-GCST90001856	rjSzCf	NA	rs73238001	0.504255	0.333909	0.131004	-0.150207	1.15872	1.65575	0.86053	3.18584
|| id:ebi-a-GCST90001856	outcome	ebi-a-GCST90001856	rjSzCf	NA	rs74118738	0.0583403	0.220311	0.791157	-0.37347	0.490151	1.06008	0.688341	1.63256
|| id:ebi-a-GCST90001856	outcome	ebi-a-GCST90001856	rjSzCf	NA	rs75831635	0.0896861	0.353504	0.799723	-0.603182	0.782554	1.09383	0.547068	2.18705
|| id:ebi-a-GCST90001856	outcome	ebi-a-GCST90001856	rjSzCf	NA	rs76540213	0.252698	0.211643	0.232486	-0.162123	0.667518	1.28749	0.850336	1.94939
|| id:ebi-a-GCST90001856	outcome	ebi-a-GCST90001856	rjSzCf	NA	rs79338266	0.24503	0.157309	0.119321	-0.0632967	0.553356	1.27766	0.938665	1.73908
|| id:ebi-a-GCST90001856	outcome	ebi-a-GCST90001856	rjSzCf	NA	rs79881821	-0.122604	0.41436	0.767316	-0.93475	0.689542	0.884614	0.392684	1.9928
|| id:ebi-a-GCST90001856	outcome	ebi-a-GCST90001856	rjSzCf	NA	rs8024202	0.301137	0.322387	0.35026	-0.330742	0.933016	1.35139	0.71839	2.54217
|| id:ebi-a-GCST90001856	outcome	ebi-a-GCST90001856	rjSzCf	NA	All - Inverse variance weighted	0.0829835	0.0412795	0.0444013	0.00207565	0.163891	1.08652	1.00208	1.17809
|| id:ebi-a-GCST90001856	outcome	ebi-a-GCST90001856	rjSzCf	NA	All - MR Egger	0.163966	0.0703031	0.0284022	0.0261721	0.30176	1.17817	1.02652	1.35224
HVEM on CD4+
exposure	outcome	id.exposure	id.outcome	samplesize	SNP	b	se	p	lo_ci	up_ci	or	or_lci95	or_uci95
|| id:ebi-a-GCST90001875	outcome	ebi-a-GCST90001875	hqpMBl	NA	rs11153673	0.204448	0.215388	0.342514	-0.217713	0.62661	1.22685	0.804357	1.87126
|| id:ebi-a-GCST90001875	outcome	ebi-a-GCST90001875	hqpMBl	NA	rs11212429	0.115854	0.182535	0.525629	-0.241915	0.473622	1.12283	0.785123	1.6058
|| id:ebi-a-GCST90001875	outcome	ebi-a-GCST90001875	hqpMBl	NA	rs12284339	0.100212	0.132726	0.450229	-0.15993	0.360354	1.10541	0.852203	1.43384
|| id:ebi-a-GCST90001875	outcome	ebi-a-GCST90001875	hqpMBl	NA	rs141874683	0.330793	0.218657	0.13032	-0.0977744	0.759361	1.39207	0.906854	2.13691
|| id:ebi-a-GCST90001875	outcome	ebi-a-GCST90001875	hqpMBl	NA	rs144299393	0.0625429	0.0686983	0.362612	-0.0721059	0.197192	1.06454	0.930432	1.21798
|| id:ebi-a-GCST90001875	outcome	ebi-a-GCST90001875	hqpMBl	NA	rs148349980	0.0458951	0.187748	0.806882	-0.322092	0.413882	1.04696	0.724632	1.51268
|| id:ebi-a-GCST90001875	outcome	ebi-a-GCST90001875	hqpMBl	NA	rs1886730	0.0295265	0.12976	0.819998	-0.224802	0.283855	1.02997	0.798674	1.32824
|| id:ebi-a-GCST90001875	outcome	ebi-a-GCST90001875	hqpMBl	NA	rs2074489	0.131976	0.133441	0.322651	-0.129568	0.39352	1.14108	0.878475	1.48219
|| id:ebi-a-GCST90001875	outcome	ebi-a-GCST90001875	hqpMBl	NA	rs226073	0.356446	0.221777	0.108004	-0.0782361	0.791129	1.42824	0.924746	2.20589
|| id:ebi-a-GCST90001875	outcome	ebi-a-GCST90001875	hqpMBl	NA	rs4589374	0.00639146	0.132239	0.961451	-0.252798	0.265581	1.00641	0.776625	1.30419
|| id:ebi-a-GCST90001875	outcome	ebi-a-GCST90001875	hqpMBl	NA	rs4657680	-0.074655	0.216092	0.729736	-0.498196	0.348886	0.928064	0.607626	1.41749
|| id:ebi-a-GCST90001875	outcome	ebi-a-GCST90001875	hqpMBl	NA	rs56091264	-0.456222	0.18629	0.0143257	-0.82135	-0.0910939	0.633673	0.439837	0.912932
|| id:ebi-a-GCST90001875	outcome	ebi-a-GCST90001875	hqpMBl	NA	rs62246799	0.29682	0.244559	0.224865	-0.182516	0.776155	1.34557	0.833171	2.1731
|| id:ebi-a-GCST90001875	outcome	ebi-a-GCST90001875	hqpMBl	NA	rs62471911	0.357331	0.204695	0.080867	-0.0438707	0.758534	1.42951	0.957078	2.13514
|| id:ebi-a-GCST90001875	outcome	ebi-a-GCST90001875	hqpMBl	NA	rs7896504	0.308825	0.173999	0.0759207	-0.0322138	0.649863	1.36182	0.968299	1.91528
|| id:ebi-a-GCST90001875	outcome	ebi-a-GCST90001875	hqpMBl	NA	rs79388518	-0.0581902	0.43809	0.89433	-0.916847	0.800467	0.94347	0.399777	2.22658
|| id:ebi-a-GCST90001875	outcome	ebi-a-GCST90001875	hqpMBl	NA	rs79573167	0.436522	0.254159	0.0858847	-0.0616291	0.934674	1.54732	0.940232	2.54638
|| id:ebi-a-GCST90001875	outcome	ebi-a-GCST90001875	hqpMBl	NA	rs904604	0.0462067	0.203277	0.820184	-0.352216	0.44463	1.04729	0.703128	1.55991
|| id:ebi-a-GCST90001875	outcome	ebi-a-GCST90001875	hqpMBl	NA	All - Inverse variance weighted	0.0934522	0.0391821	0.0170757	0.0166553	0.170249	1.09796	1.01679	1.1856
|| id:ebi-a-GCST90001875	outcome	ebi-a-GCST90001875	hqpMBl	NA	All - MR Egger	0.104536	0.0659754	0.132652	-0.0247763	0.233847	1.11019	0.975528	1.26345
CD28 on CD39+ secreting Treg
exposure	outcome	id.exposure	id.outcome	samplesize	SNP	b	se	p	lo_ci	up_ci	or	or_lci95	or_uci95
|| id:ebi-a-GCST90001888	outcome	ebi-a-GCST90001888	2hOsRI	NA	rs10205835	0.460107	0.333308	0.167456	-0.193178	1.11339	1.58424	0.824336	3.04467
|| id:ebi-a-GCST90001888	outcome	ebi-a-GCST90001888	2hOsRI	NA	rs10748649	0.0578879	0.0912871	0.525996	-0.121035	0.236811	1.0596	0.886003	1.2672
|| id:ebi-a-GCST90001888	outcome	ebi-a-GCST90001888	2hOsRI	NA	rs10882701	0.506959	0.285288	0.0755665	-0.0522047	1.06612	1.66023	0.949135	2.9041
|| id:ebi-a-GCST90001888	outcome	ebi-a-GCST90001888	2hOsRI	NA	rs11017	0.0932841	0.0882716	0.29061	-0.0797283	0.266296	1.09777	0.923367	1.30512
|| id:ebi-a-GCST90001888	outcome	ebi-a-GCST90001888	2hOsRI	NA	rs112358299	0.166033	0.415687	0.689586	-0.648714	0.980779	1.18061	0.522718	2.66653
|| id:ebi-a-GCST90001888	outcome	ebi-a-GCST90001888	2hOsRI	NA	rs114508332	-0.0603189	0.282512	0.83093	-0.614043	0.493405	0.941464	0.541159	1.63788
|| id:ebi-a-GCST90001888	outcome	ebi-a-GCST90001888	2hOsRI	NA	rs115086130	0.168477	0.133998	0.208643	-0.09416	0.431113	1.1835	0.910137	1.53897
|| id:ebi-a-GCST90001888	outcome	ebi-a-GCST90001888	2hOsRI	NA	rs115168681	-0.00180267	0.0771274	0.981353	-0.152972	0.149367	0.998199	0.858153	1.1611
|| id:ebi-a-GCST90001888	outcome	ebi-a-GCST90001888	2hOsRI	NA	rs117458836	0.0324218	0.368138	0.929821	-0.689128	0.753971	1.03295	0.502014	2.12542
|| id:ebi-a-GCST90001888	outcome	ebi-a-GCST90001888	2hOsRI	NA	rs12778618	0.300667	0.561891	0.592582	-0.800639	1.40197	1.35076	0.449042	4.06321
|| id:ebi-a-GCST90001888	outcome	ebi-a-GCST90001888	2hOsRI	NA	rs141663136	0.00363528	0.296773	0.990227	-0.57804	0.585311	1.00364	0.560997	1.79555
|| id:ebi-a-GCST90001888	outcome	ebi-a-GCST90001888	2hOsRI	NA	rs142863502	0.589724	0.281045	0.0358764	0.0388756	1.14057	1.80349	1.03964	3.12856
|| id:ebi-a-GCST90001888	outcome	ebi-a-GCST90001888	2hOsRI	NA	rs17462867	-0.458992	0.324315	0.156991	-1.09465	0.176665	0.63192	0.334657	1.19323
|| id:ebi-a-GCST90001888	outcome	ebi-a-GCST90001888	2hOsRI	NA	rs2071382	0.279223	0.32055	0.383712	-0.349054	0.9075	1.3221	0.705355	2.47812
|| id:ebi-a-GCST90001888	outcome	ebi-a-GCST90001888	2hOsRI	NA	rs2504703	0.278673	0.289542	0.335818	-0.28883	0.846176	1.32138	0.74914	2.33072
|| id:ebi-a-GCST90001888	outcome	ebi-a-GCST90001888	2hOsRI	NA	rs61754918	0.232389	0.239193	0.331271	-0.236429	0.701208	1.26161	0.789442	2.01619
|| id:ebi-a-GCST90001888	outcome	ebi-a-GCST90001888	2hOsRI	NA	rs6998	0.197887	0.245688	0.420566	-0.283662	0.679435	1.21882	0.753021	1.97276
|| id:ebi-a-GCST90001888	outcome	ebi-a-GCST90001888	2hOsRI	NA	rs71337061	-0.63503	0.449947	0.158143	-1.51693	0.246866	0.52992	0.219385	1.28001
|| id:ebi-a-GCST90001888	outcome	ebi-a-GCST90001888	2hOsRI	NA	rs72873666	-0.215249	0.752539	0.774855	-1.69023	1.25973	0.806341	0.184478	3.52446
|| id:ebi-a-GCST90001888	outcome	ebi-a-GCST90001888	2hOsRI	NA	rs7301227	0.255418	0.262319	0.330209	-0.258727	0.769564	1.291	0.772034	2.15882
|| id:ebi-a-GCST90001888	outcome	ebi-a-GCST90001888	2hOsRI	NA	rs9530273	-0.226333	0.350657	0.518632	-0.91362	0.460954	0.797452	0.40107	1.58559
|| id:ebi-a-GCST90001888	outcome	ebi-a-GCST90001888	2hOsRI	NA	All - Inverse variance weighted	0.0852649	0.0395011	0.0308856	0.00784271	0.162687	1.08901	1.00787	1.17667
|| id:ebi-a-GCST90001888	outcome	ebi-a-GCST90001888	2hOsRI	NA	All - MR Egger	0.0271762	0.0557035	0.631222	-0.0820026	0.136355	1.02755	0.92127	1.14609
CD28 on CD45RA- CD4 not Treg
exposure	outcome	id.exposure	id.outcome	samplesize	SNP	b	se	p	lo_ci	up_ci	or	or_lci95	or_uci95
|| id:ebi-a-GCST90001891	outcome	ebi-a-GCST90001891	MyJiwk	NA	rs13390252	0.149728	0.122655	0.222191	-0.0906763	0.390132	1.16152	0.913313	1.47718
|| id:ebi-a-GCST90001891	outcome	ebi-a-GCST90001891	MyJiwk	NA	rs2154080	0.208931	0.297491	0.482485	-0.374151	0.792013	1.23236	0.687873	2.20784
|| id:ebi-a-GCST90001891	outcome	ebi-a-GCST90001891	MyJiwk	NA	rs28591324	0.314434	0.238448	0.18728	-0.152924	0.781791	1.36948	0.858195	2.18538
|| id:ebi-a-GCST90001891	outcome	ebi-a-GCST90001891	MyJiwk	NA	rs3133072	-0.00220988	0.315578	0.994413	-0.620743	0.616323	0.997793	0.537545	1.85211
|| id:ebi-a-GCST90001891	outcome	ebi-a-GCST90001891	MyJiwk	NA	rs368620678	0.122575	0.130192	0.346452	-0.132602	0.377753	1.1304	0.875814	1.459
|| id:ebi-a-GCST90001891	outcome	ebi-a-GCST90001891	MyJiwk	NA	rs45553631	-0.159171	0.321737	0.620795	-0.789776	0.471434	0.85285	0.453946	1.60229
|| id:ebi-a-GCST90001891	outcome	ebi-a-GCST90001891	MyJiwk	NA	rs59639671	0.160067	0.432141	0.711081	-0.686929	1.00706	1.17359	0.503119	2.73755
|| id:ebi-a-GCST90001891	outcome	ebi-a-GCST90001891	MyJiwk	NA	rs60249166	-0.0910434	0.304397	0.764868	-0.687662	0.505575	0.912978	0.50275	1.65794
|| id:ebi-a-GCST90001891	outcome	ebi-a-GCST90001891	MyJiwk	NA	rs62174625	0.146943	0.296709	0.620428	-0.434606	0.728493	1.15829	0.64752	2.07196
|| id:ebi-a-GCST90001891	outcome	ebi-a-GCST90001891	MyJiwk	NA	rs62542710	0.133729	0.590863	0.820945	-1.02436	1.29182	1.14308	0.359026	3.63941
|| id:ebi-a-GCST90001891	outcome	ebi-a-GCST90001891	MyJiwk	NA	rs72923074	0.39111	0.235417	0.0966433	-0.0703075	0.852528	1.47862	0.932107	2.34557
|| id:ebi-a-GCST90001891	outcome	ebi-a-GCST90001891	MyJiwk	NA	rs7872397	0.144105	0.144964	0.320185	-0.140024	0.428235	1.15501	0.869337	1.53455
|| id:ebi-a-GCST90001891	outcome	ebi-a-GCST90001891	MyJiwk	NA	rs9529740	0.103031	0.273192	0.70607	-0.432425	0.638488	1.10853	0.648933	1.89362
|| id:ebi-a-GCST90001891	outcome	ebi-a-GCST90001891	MyJiwk	NA	All - Inverse variance weighted	0.143715	0.0593961	0.0155372	0.027299	0.260132	1.15456	1.02768	1.2971
|| id:ebi-a-GCST90001891	outcome	ebi-a-GCST90001891	MyJiwk	NA	All - MR Egger	0.179196	0.121344	0.167787	-0.0586383	0.417029	1.19625	0.943048	1.51745
CD28 on CD39+ CD4+
exposure	outcome	id.exposure	id.outcome	samplesize	SNP	b	se	p	lo_ci	up_ci	or	or_lci95	or_uci95
|| id:ebi-a-GCST90001892	outcome	ebi-a-GCST90001892	4yluvI	NA	rs10882701	0.431724	0.24295	0.0755665	-0.0444573	0.907906	1.53991	0.956516	2.47913
|| id:ebi-a-GCST90001892	outcome	ebi-a-GCST90001892	4yluvI	NA	rs117458836	0.0257334	0.292193	0.929821	-0.546965	0.598431	1.02607	0.578704	1.81926
|| id:ebi-a-GCST90001892	outcome	ebi-a-GCST90001892	4yluvI	NA	rs12778618	0.243901	0.455806	0.592582	-0.649479	1.13728	1.27622	0.522318	3.11828
|| id:ebi-a-GCST90001892	outcome	ebi-a-GCST90001892	4yluvI	NA	rs13170880	0.0135899	0.132372	0.918229	-0.24586	0.27304	1.01368	0.782032	1.31395
|| id:ebi-a-GCST90001892	outcome	ebi-a-GCST90001892	4yluvI	NA	rs143888465	0.192892	0.128074	0.132042	-0.0581328	0.443916	1.21275	0.943525	1.5588
|| id:ebi-a-GCST90001892	outcome	ebi-a-GCST90001892	4yluvI	NA	rs144419206	0.0412316	0.107909	0.702391	-0.170271	0.252734	1.04209	0.843436	1.28754
|| id:ebi-a-GCST90001892	outcome	ebi-a-GCST90001892	4yluvI	NA	rs1539433	0.0441477	0.069676	0.526333	-0.0924174	0.180713	1.04514	0.911725	1.19807
|| id:ebi-a-GCST90001892	outcome	ebi-a-GCST90001892	4yluvI	NA	rs2427152	0.404109	0.297712	0.17466	-0.179407	0.987625	1.49797	0.835766	2.68485
|| id:ebi-a-GCST90001892	outcome	ebi-a-GCST90001892	4yluvI	NA	rs34648998	0.285618	0.340828	0.402024	-0.382404	0.95364	1.33058	0.682219	2.59514
|| id:ebi-a-GCST90001892	outcome	ebi-a-GCST90001892	4yluvI	NA	rs72709963	-0.00275999	0.213795	0.9897	-0.421799	0.416279	0.997244	0.655866	1.51631
|| id:ebi-a-GCST90001892	outcome	ebi-a-GCST90001892	4yluvI	NA	rs7426056	0.13971	0.163265	0.392147	-0.180288	0.459709	1.14994	0.83503	1.58361
|| id:ebi-a-GCST90001892	outcome	ebi-a-GCST90001892	4yluvI	NA	rs752641	0.316828	0.66068	0.631548	-0.978105	1.61176	1.37277	0.376023	5.01163
|| id:ebi-a-GCST90001892	outcome	ebi-a-GCST90001892	4yluvI	NA	rs78977206	0.160447	0.215059	0.45563	-0.261068	0.581963	1.17404	0.770228	1.78955
|| id:ebi-a-GCST90001892	outcome	ebi-a-GCST90001892	4yluvI	NA	rs7960927	0.177133	0.227867	0.436951	-0.269487	0.623754	1.19379	0.763771	1.86592
|| id:ebi-a-GCST90001892	outcome	ebi-a-GCST90001892	4yluvI	NA	rs79881476	-0.0814597	0.179758	0.650431	-0.433785	0.270865	0.92177	0.648052	1.3111
|| id:ebi-a-GCST90001892	outcome	ebi-a-GCST90001892	4yluvI	NA	All - Inverse variance weighted	0.0858692	0.0409352	0.0359331	0.00563611	0.166102	1.08966	1.00565	1.18069
|| id:ebi-a-GCST90001892	outcome	ebi-a-GCST90001892	4yluvI	NA	All - MR Egger	0.00156789	0.068876	0.982184	-0.133429	0.136565	1.00157	0.87509	1.14633
CD25 on activated Treg
exposure	outcome	id.exposure	id.outcome	samplesize	SNP	b	se	p	lo_ci	up_ci	or	or_lci95	or_uci95
|| id:ebi-a-GCST90001939	outcome	ebi-a-GCST90001939	leDoJF	NA	rs111871083	0.00312555	0.405753	0.993854	-0.79215	0.798401	1.00313	0.45287	2.22199
|| id:ebi-a-GCST90001939	outcome	ebi-a-GCST90001939	leDoJF	NA	rs112819427	0.678296	0.729951	0.352767	-0.752408	2.109	1.97052	0.471231	8.24
|| id:ebi-a-GCST90001939	outcome	ebi-a-GCST90001939	leDoJF	NA	rs113116201	0.00846145	0.196575	0.965666	-0.376826	0.393749	1.0085	0.686035	1.48253
|| id:ebi-a-GCST90001939	outcome	ebi-a-GCST90001939	leDoJF	NA	rs114746521	0.00611957	0.28842	0.983072	-0.559184	0.571423	1.00614	0.571676	1.77078
|| id:ebi-a-GCST90001939	outcome	ebi-a-GCST90001939	leDoJF	NA	rs11578578	0.491873	0.254106	0.0529042	-0.00617416	0.98992	1.63538	0.993845	2.69102
|| id:ebi-a-GCST90001939	outcome	ebi-a-GCST90001939	leDoJF	NA	rs117690070	-0.341264	1.27251	0.788559	-2.83537	2.15285	0.710872	0.0586965	8.60934
|| id:ebi-a-GCST90001939	outcome	ebi-a-GCST90001939	leDoJF	NA	rs1332159	0.0334756	0.298817	0.910802	-0.552206	0.619158	1.03404	0.575678	1.85736
|| id:ebi-a-GCST90001939	outcome	ebi-a-GCST90001939	leDoJF	NA	rs145947216	-1.1567	0.647342	0.0739628	-2.42549	0.112092	0.314523	0.0884348	1.11862
|| id:ebi-a-GCST90001939	outcome	ebi-a-GCST90001939	leDoJF	NA	rs16843666	0.369868	0.294658	0.20939	-0.207661	0.947397	1.44754	0.812482	2.57899
|| id:ebi-a-GCST90001939	outcome	ebi-a-GCST90001939	leDoJF	NA	rs16903407	0.514393	0.225964	0.0228199	0.0715034	0.957283	1.67262	1.07412	2.60461
|| id:ebi-a-GCST90001939	outcome	ebi-a-GCST90001939	leDoJF	NA	rs6939307	0.080403	0.374193	0.829869	-0.653016	0.813822	1.08372	0.520474	2.25652
|| id:ebi-a-GCST90001939	outcome	ebi-a-GCST90001939	leDoJF	NA	rs73215328	0.00283415	0.335037	0.993251	-0.653838	0.659506	1.00284	0.520046	1.93384
|| id:ebi-a-GCST90001939	outcome	ebi-a-GCST90001939	leDoJF	NA	rs76542581	-0.185264	0.273983	0.498921	-0.722269	0.351742	0.830885	0.485649	1.42154
|| id:ebi-a-GCST90001939	outcome	ebi-a-GCST90001939	leDoJF	NA	rs77205061	0.388674	0.388225	0.316751	-0.372247	1.14959	1.47502	0.689184	3.15691
|| id:ebi-a-GCST90001939	outcome	ebi-a-GCST90001939	leDoJF	NA	rs77993403	0.2166	0.305976	0.479008	-0.383112	0.816312	1.24185	0.681736	2.26214
|| id:ebi-a-GCST90001939	outcome	ebi-a-GCST90001939	leDoJF	NA	rs78257733	-0.0630161	0.618101	0.918796	-1.27449	1.14846	0.938928	0.279572	3.15334
|| id:ebi-a-GCST90001939	outcome	ebi-a-GCST90001939	leDoJF	NA	rs7999263	0.354378	0.301734	0.240207	-0.237021	0.945777	1.42529	0.788975	2.57481
|| id:ebi-a-GCST90001939	outcome	ebi-a-GCST90001939	leDoJF	NA	All - Inverse variance weighted	0.165885	0.0773978	0.0320904	0.0141857	0.317585	1.18044	1.01429	1.37381
|| id:ebi-a-GCST90001939	outcome	ebi-a-GCST90001939	leDoJF	NA	All - MR Egger	0.0836298	0.153364	0.593562	-0.216964	0.384223	1.08723	0.804959	1.46847
CD33 on CD33br HLA DR+ CD14dim
exposure	outcome	id.exposure	id.outcome	samplesize	SNP	b	se	p	lo_ci	up_ci	or	or_lci95	or_uci95
|| id:ebi-a-GCST90001947	outcome	ebi-a-GCST90001947	Dw9KMe	NA	rs11073171	0.143701	0.226145	0.525142	-0.299542	0.586945	1.15454	0.741157	1.79849
|| id:ebi-a-GCST90001947	outcome	ebi-a-GCST90001947	Dw9KMe	NA	rs11078779	-0.106483	0.198271	0.591229	-0.495094	0.282128	0.898991	0.609514	1.32595
|| id:ebi-a-GCST90001947	outcome	ebi-a-GCST90001947	Dw9KMe	NA	rs111918250	0.0713926	0.076412	0.350144	-0.078375	0.22116	1.074	0.924618	1.24752
|| id:ebi-a-GCST90001947	outcome	ebi-a-GCST90001947	Dw9KMe	NA	rs114090793	-0.0577954	0.218837	0.791701	-0.486717	0.371126	0.943843	0.614641	1.44937
|| id:ebi-a-GCST90001947	outcome	ebi-a-GCST90001947	Dw9KMe	NA	rs11907700	0.0188184	0.210193	0.928662	-0.39316	0.430797	1.019	0.674921	1.53848
|| id:ebi-a-GCST90001947	outcome	ebi-a-GCST90001947	Dw9KMe	NA	rs13181441	0.0792609	0.0912316	0.384963	-0.0995531	0.258075	1.08249	0.905242	1.29444
|| id:ebi-a-GCST90001947	outcome	ebi-a-GCST90001947	Dw9KMe	NA	rs1397071	0.0987866	0.235437	0.674787	-0.362671	0.560244	1.10383	0.695816	1.7511
|| id:ebi-a-GCST90001947	outcome	ebi-a-GCST90001947	Dw9KMe	NA	rs139876813	0.0394019	0.229648	0.863772	-0.410709	0.489512	1.04019	0.66318	1.63152
|| id:ebi-a-GCST90001947	outcome	ebi-a-GCST90001947	Dw9KMe	NA	rs140051672	0.186813	0.0941545	0.0472433	0.00227029	0.371356	1.2054	1.00227	1.4497
|| id:ebi-a-GCST90001947	outcome	ebi-a-GCST90001947	Dw9KMe	NA	rs149970449	0.140261	0.0779085	0.0718093	-0.01244	0.292961	1.15057	0.987637	1.34039
|| id:ebi-a-GCST90001947	outcome	ebi-a-GCST90001947	Dw9KMe	NA	rs1622346	0.0933383	0.236181	0.692696	-0.369575	0.556252	1.09783	0.691028	1.74412
|| id:ebi-a-GCST90001947	outcome	ebi-a-GCST90001947	Dw9KMe	NA	rs1868503	0.168076	0.297592	0.572219	-0.415205	0.751357	1.18303	0.660205	2.11988
|| id:ebi-a-GCST90001947	outcome	ebi-a-GCST90001947	Dw9KMe	NA	rs2362605	-0.0810506	0.177266	0.647508	-0.428491	0.26639	0.922147	0.651491	1.30524
|| id:ebi-a-GCST90001947	outcome	ebi-a-GCST90001947	Dw9KMe	NA	rs2849905	0.136575	0.212749	0.520905	-0.280414	0.553563	1.14634	0.755471	1.73944
|| id:ebi-a-GCST90001947	outcome	ebi-a-GCST90001947	Dw9KMe	NA	rs3865444	0.0118772	0.0325773	0.715421	-0.0519743	0.0757286	1.01195	0.949353	1.07867
|| id:ebi-a-GCST90001947	outcome	ebi-a-GCST90001947	Dw9KMe	NA	rs4442789	0.218267	0.23879	0.360689	-0.249762	0.686296	1.24392	0.778986	1.98634
|| id:ebi-a-GCST90001947	outcome	ebi-a-GCST90001947	Dw9KMe	NA	rs558625031	-0.0704093	0.169204	0.677321	-0.402049	0.26123	0.932012	0.668948	1.29853
|| id:ebi-a-GCST90001947	outcome	ebi-a-GCST90001947	Dw9KMe	NA	rs58301181	0.0529426	0.144603	0.714272	-0.230479	0.336365	1.05437	0.794153	1.39985
|| id:ebi-a-GCST90001947	outcome	ebi-a-GCST90001947	Dw9KMe	NA	rs6679331	0.152424	0.299	0.610206	-0.433616	0.738464	1.16465	0.648161	2.09272
|| id:ebi-a-GCST90001947	outcome	ebi-a-GCST90001947	Dw9KMe	NA	rs7047105	0.585614	0.256864	0.0226162	0.0821599	1.08907	1.79609	1.08563	2.9715
|| id:ebi-a-GCST90001947	outcome	ebi-a-GCST90001947	Dw9KMe	NA	rs72957739	-0.143357	0.158265	0.365042	-0.453557	0.166844	0.866445	0.635364	1.18157
|| id:ebi-a-GCST90001947	outcome	ebi-a-GCST90001947	Dw9KMe	NA	rs73051934	-0.162923	0.428707	0.70392	-1.00319	0.677343	0.849656	0.366708	1.96864
|| id:ebi-a-GCST90001947	outcome	ebi-a-GCST90001947	Dw9KMe	NA	rs7351079	0.0793518	0.161446	0.623067	-0.237082	0.395785	1.08259	0.788927	1.48555
|| id:ebi-a-GCST90001947	outcome	ebi-a-GCST90001947	Dw9KMe	NA	rs75216873	1.53555	0.951408	0.106533	-0.329214	3.40031	4.64386	0.719489	29.9733
|| id:ebi-a-GCST90001947	outcome	ebi-a-GCST90001947	Dw9KMe	NA	rs77011252	0.0365499	0.115545	0.751754	-0.189917	0.263017	1.03723	0.827027	1.30085
|| id:ebi-a-GCST90001947	outcome	ebi-a-GCST90001947	Dw9KMe	NA	rs77738348	0.472488	0.176756	0.007515	0.126047	0.818929	1.60398	1.13434	2.26807
|| id:ebi-a-GCST90001947	outcome	ebi-a-GCST90001947	Dw9KMe	NA	rs78949787	-0.22391	0.133339	0.0931032	-0.485254	0.0374349	0.799387	0.615541	1.03814
|| id:ebi-a-GCST90001947	outcome	ebi-a-GCST90001947	Dw9KMe	NA	All - Inverse variance weighted	0.0481552	0.0221138	0.0294354	0.00481209	0.0914982	1.04933	1.00482	1.09581
|| id:ebi-a-GCST90001947	outcome	ebi-a-GCST90001947	Dw9KMe	NA	All - MR Egger	0.0422741	0.0348864	0.236932	-0.0261033	0.110651	1.04318	0.974234	1.11701
CX3CR1 on CD14- CD16-
exposure	outcome	id.exposure	id.outcome	samplesize	SNP	b	se	p	lo_ci	up_ci	or	or_lci95	or_uci95
|| id:ebi-a-GCST90001994	outcome	ebi-a-GCST90001994	egZtJL	NA	rs115232009	0.117924	0.0506116	0.0198068	0.0187257	0.217123	1.12516	1.0189	1.2425
|| id:ebi-a-GCST90001994	outcome	ebi-a-GCST90001994	egZtJL	NA	rs117377596	-1.29512	2.11468	0.540245	-5.4399	2.84965	0.273864	0.00433993	17.2818
|| id:ebi-a-GCST90001994	outcome	ebi-a-GCST90001994	egZtJL	NA	rs117379843	0.462369	0.226084	0.0408434	0.0192434	0.905494	1.58783	1.01943	2.47315
|| id:ebi-a-GCST90001994	outcome	ebi-a-GCST90001994	egZtJL	NA	rs12614991	0.0500095	0.0746694	0.50302	-0.0963425	0.196362	1.05128	0.908153	1.21697
|| id:ebi-a-GCST90001994	outcome	ebi-a-GCST90001994	egZtJL	NA	rs139062294	0.119132	0.145687	0.413516	-0.166415	0.404679	1.12652	0.846694	1.49882
|| id:ebi-a-GCST90001994	outcome	ebi-a-GCST90001994	egZtJL	NA	rs144126567	0.0349926	0.159184	0.826008	-0.277008	0.346993	1.03561	0.758048	1.41481
|| id:ebi-a-GCST90001994	outcome	ebi-a-GCST90001994	egZtJL	NA	rs146027392	0.457319	0.286874	0.110904	-0.104955	1.01959	1.57983	0.900365	2.77206
|| id:ebi-a-GCST90001994	outcome	ebi-a-GCST90001994	egZtJL	NA	rs147571616	0.0078118	0.0532582	0.883386	-0.0965743	0.112198	1.00784	0.907942	1.11873
|| id:ebi-a-GCST90001994	outcome	ebi-a-GCST90001994	egZtJL	NA	rs17672079	-0.106963	0.255038	0.674923	-0.606839	0.392912	0.898559	0.545071	1.48129
|| id:ebi-a-GCST90001994	outcome	ebi-a-GCST90001994	egZtJL	NA	rs35579164	-0.258394	0.286986	0.367923	-0.820887	0.304099	0.772291	0.440041	1.3554
|| id:ebi-a-GCST90001994	outcome	ebi-a-GCST90001994	egZtJL	NA	rs3826742	-0.562187	0.396634	0.156368	-1.33959	0.215216	0.569961	0.261953	1.24013
|| id:ebi-a-GCST90001994	outcome	ebi-a-GCST90001994	egZtJL	NA	rs4648363	-0.622302	0.293351	0.0338919	-1.19727	-0.0473339	0.536708	0.302018	0.953769
|| id:ebi-a-GCST90001994	outcome	ebi-a-GCST90001994	egZtJL	NA	rs61847551	-0.323123	0.34636	0.350867	-1.00199	0.355744	0.723885	0.367148	1.42724
|| id:ebi-a-GCST90001994	outcome	ebi-a-GCST90001994	egZtJL	NA	rs62435155	0.161281	0.0673417	0.0166217	0.0292916	0.293271	1.17502	1.02972	1.34081
|| id:ebi-a-GCST90001994	outcome	ebi-a-GCST90001994	egZtJL	NA	rs6661135	0.0312365	0.134854	0.816824	-0.233077	0.29555	1.03173	0.792092	1.34387
|| id:ebi-a-GCST90001994	outcome	ebi-a-GCST90001994	egZtJL	NA	rs6813694	0.0288165	0.141305	0.838407	-0.24814	0.305773	1.02924	0.78025	1.35767
|| id:ebi-a-GCST90001994	outcome	ebi-a-GCST90001994	egZtJL	NA	rs71521373	-0.0107316	0.29862	0.971333	-0.596027	0.574564	0.989326	0.550996	1.77636
|| id:ebi-a-GCST90001994	outcome	ebi-a-GCST90001994	egZtJL	NA	rs876036	-0.381357	0.248385	0.124699	-0.868193	0.105478	0.682934	0.419709	1.11124
|| id:ebi-a-GCST90001994	outcome	ebi-a-GCST90001994	egZtJL	NA	rs9823718	-0.129077	0.34614	0.70922	-0.80751	0.549357	0.878906	0.445967	1.73214
|| id:ebi-a-GCST90001994	outcome	ebi-a-GCST90001994	egZtJL	NA	All - Inverse variance weighted	0.0632783	0.0306246	0.038804	0.00325416	0.123302	1.06532	1.00326	1.13123
|| id:ebi-a-GCST90001994	outcome	ebi-a-GCST90001994	egZtJL	NA	All - MR Egger	0.129983	0.0335807	0.00122707	0.0641653	0.195802	1.13881	1.06627	1.21629
CCR2 on CD14+ CD16- monocyte
exposure	outcome	id.exposure	id.outcome	samplesize	SNP	b	se	p	lo_ci	up_ci	or	or_lci95	or_uci95
|| id:ebi-a-GCST90002004	outcome	ebi-a-GCST90002004	LIUeOE	NA	rs10081735	-0.0817105	0.236716	0.729956	-0.545674	0.382253	0.921539	0.579451	1.46558
|| id:ebi-a-GCST90002004	outcome	ebi-a-GCST90002004	LIUeOE	NA	rs10878258	-0.232751	0.289731	0.421781	-0.800623	0.335121	0.792351	0.449049	1.39811
|| id:ebi-a-GCST90002004	outcome	ebi-a-GCST90002004	LIUeOE	NA	rs112976913	-0.0360545	0.0434049	0.406168	-0.121128	0.049019	0.964588	0.885921	1.05024
|| id:ebi-a-GCST90002004	outcome	ebi-a-GCST90002004	LIUeOE	NA	rs114744368	0.106372	0.112912	0.346152	-0.114935	0.327678	1.11224	0.891424	1.38774
|| id:ebi-a-GCST90002004	outcome	ebi-a-GCST90002004	LIUeOE	NA	rs116078872	-0.047073	0.0936667	0.615275	-0.23066	0.136514	0.954018	0.79401	1.14627
|| id:ebi-a-GCST90002004	outcome	ebi-a-GCST90002004	LIUeOE	NA	rs12185230	-0.0300306	0.0460473	0.514292	-0.120283	0.060222	0.970416	0.886669	1.06207
|| id:ebi-a-GCST90002004	outcome	ebi-a-GCST90002004	LIUeOE	NA	rs12613485	-0.249032	0.384085	0.516741	-1.00184	0.503775	0.779555	0.367204	1.65496
|| id:ebi-a-GCST90002004	outcome	ebi-a-GCST90002004	LIUeOE	NA	rs13060505	-0.15895	0.367847	0.665663	-0.879929	0.56203	0.853039	0.414812	1.75423
|| id:ebi-a-GCST90002004	outcome	ebi-a-GCST90002004	LIUeOE	NA	rs1386098	-0.412466	0.34258	0.228591	-1.08392	0.258992	0.662016	0.338266	1.29562
|| id:ebi-a-GCST90002004	outcome	ebi-a-GCST90002004	LIUeOE	NA	rs141411805	0.363729	0.183609	0.0475916	0.0038553	0.723603	1.43868	1.00386	2.06185
|| id:ebi-a-GCST90002004	outcome	ebi-a-GCST90002004	LIUeOE	NA	rs147404212	-0.132243	0.0431368	0.00217178	-0.216791	-0.0476953	0.876128	0.805098	0.953424
|| id:ebi-a-GCST90002004	outcome	ebi-a-GCST90002004	LIUeOE	NA	rs190371975	0.669424	0.71583	0.3497	-0.733603	2.07245	1.95311	0.480176	7.94426
|| id:ebi-a-GCST90002004	outcome	ebi-a-GCST90002004	LIUeOE	NA	rs2160337	-0.0634611	0.339864	0.851876	-0.729594	0.602672	0.938511	0.482104	1.82699
|| id:ebi-a-GCST90002004	outcome	ebi-a-GCST90002004	LIUeOE	NA	rs2270454	0.0568954	0.228131	0.803053	-0.390241	0.504031	1.05855	0.676894	1.65538
|| id:ebi-a-GCST90002004	outcome	ebi-a-GCST90002004	LIUeOE	NA	rs2426939	-0.51243	0.362221	0.15716	-1.22238	0.197524	0.599038	0.294527	1.21838
|| id:ebi-a-GCST90002004	outcome	ebi-a-GCST90002004	LIUeOE	NA	rs2683681	-0.41048	0.34033	0.227771	-1.07753	0.256568	0.663332	0.340436	1.29249
|| id:ebi-a-GCST90002004	outcome	ebi-a-GCST90002004	LIUeOE	NA	rs4683184	-0.156699	0.159713	0.326529	-0.469737	0.156338	0.854961	0.625167	1.16922
|| id:ebi-a-GCST90002004	outcome	ebi-a-GCST90002004	LIUeOE	NA	rs56407854	0.272139	0.316345	0.389647	-0.347899	0.892176	1.31277	0.706171	2.44043
|| id:ebi-a-GCST90002004	outcome	ebi-a-GCST90002004	LIUeOE	NA	rs62327180	0.229374	0.331871	0.489469	-0.421093	0.87984	1.25781	0.656329	2.41051
|| id:ebi-a-GCST90002004	outcome	ebi-a-GCST90002004	LIUeOE	NA	rs7000391	0.455134	0.413458	0.270984	-0.355244	1.26551	1.57639	0.701003	3.54491
|| id:ebi-a-GCST90002004	outcome	ebi-a-GCST90002004	LIUeOE	NA	rs777404	0.00244459	0.0368837	0.947156	-0.0698475	0.0747367	1.00245	0.932536	1.0776
|| id:ebi-a-GCST90002004	outcome	ebi-a-GCST90002004	LIUeOE	NA	rs78109162	0.119724	0.307275	0.69681	-0.482535	0.721983	1.12719	0.617217	2.05851
|| id:ebi-a-GCST90002004	outcome	ebi-a-GCST90002004	LIUeOE	NA	rs7896883	-0.0583138	0.276155	0.83276	-0.599577	0.482949	0.943354	0.549044	1.62085
|| id:ebi-a-GCST90002004	outcome	ebi-a-GCST90002004	LIUeOE	NA	rs79049673	0.228885	0.394647	0.561932	-0.544622	1.00239	1.2572	0.580061	2.72479
|| id:ebi-a-GCST90002004	outcome	ebi-a-GCST90002004	LIUeOE	NA	rs79825014	-0.177364	0.248034	0.474559	-0.66351	0.308782	0.837475	0.51504	1.36177
|| id:ebi-a-GCST90002004	outcome	ebi-a-GCST90002004	LIUeOE	NA	All - Inverse variance weighted	-0.0386552	0.0192236	0.0443449	-0.0763335	-0.000976868	0.962082	0.926507	0.999024
|| id:ebi-a-GCST90002004	outcome	ebi-a-GCST90002004	LIUeOE	NA	All - MR Egger	-0.035971	0.0226837	0.126447	-0.0804311	0.00848904	0.964668	0.922719	1.00853
CD39 on CD39+ CD4+
exposure	outcome	id.exposure	id.outcome	samplesize	SNP	b	se	p	lo_ci	up_ci	or	or_lci95	or_uci95
|| id:ebi-a-GCST90002032	outcome	ebi-a-GCST90002032	eZnTA4	NA	rs10882655	0.0245175	0.0384984	0.524227	-0.0509394	0.0999743	1.02482	0.950336	1.10514
|| id:ebi-a-GCST90002032	outcome	ebi-a-GCST90002032	eZnTA4	NA	rs10882701	0.179688	0.101118	0.0755665	-0.0185036	0.37788	1.19684	0.981667	1.45919
|| id:ebi-a-GCST90002032	outcome	ebi-a-GCST90002032	eZnTA4	NA	rs10883000	0.259546	0.253089	0.305122	-0.236509	0.755601	1.29634	0.789379	2.12889
|| id:ebi-a-GCST90002032	outcome	ebi-a-GCST90002032	eZnTA4	NA	rs111290040	0.236022	0.257329	0.359039	-0.268344	0.740387	1.2662	0.764645	2.09675
|| id:ebi-a-GCST90002032	outcome	ebi-a-GCST90002032	eZnTA4	NA	rs11188782	0.365587	0.191107	0.0557481	-0.00898207	0.740157	1.44136	0.991058	2.09626
|| id:ebi-a-GCST90002032	outcome	ebi-a-GCST90002032	eZnTA4	NA	rs11929716	0.0737581	0.207208	0.72187	-0.33237	0.479887	1.07655	0.717222	1.61589
|| id:ebi-a-GCST90002032	outcome	ebi-a-GCST90002032	eZnTA4	NA	rs12269710	0.391269	0.182237	0.0317908	0.0340841	0.748455	1.47886	1.03467	2.11373
|| id:ebi-a-GCST90002032	outcome	ebi-a-GCST90002032	eZnTA4	NA	rs12603021	-0.058986	0.330203	0.858224	-0.706184	0.588212	0.94272	0.493524	1.80077
|| id:ebi-a-GCST90002032	outcome	ebi-a-GCST90002032	eZnTA4	NA	rs1410600	-0.193853	0.163328	0.23527	-0.513976	0.12627	0.823779	0.598113	1.13459
|| id:ebi-a-GCST90002032	outcome	ebi-a-GCST90002032	eZnTA4	NA	rs147765250	0.281701	0.545116	0.605314	-0.786725	1.35013	1.32538	0.455333	3.85792
|| id:ebi-a-GCST90002032	outcome	ebi-a-GCST90002032	eZnTA4	NA	rs148810393	0.303168	0.88618	0.732271	-1.43375	2.04008	1.35414	0.238414	7.69123
|| id:ebi-a-GCST90002032	outcome	ebi-a-GCST90002032	eZnTA4	NA	rs28687532	0.275005	0.302455	0.363221	-0.317807	0.867817	1.31654	0.727744	2.38171
|| id:ebi-a-GCST90002032	outcome	ebi-a-GCST90002032	eZnTA4	NA	rs2886870	0.561303	0.312106	0.0721074	-0.0504239	1.17303	1.75296	0.950826	3.23177
|| id:ebi-a-GCST90002032	outcome	ebi-a-GCST90002032	eZnTA4	NA	rs2901833	-0.0574743	0.14728	0.696361	-0.346143	0.231195	0.944146	0.707411	1.2601
|| id:ebi-a-GCST90002032	outcome	ebi-a-GCST90002032	eZnTA4	NA	rs308035	-0.293448	0.298601	0.325733	-0.878705	0.291809	0.745688	0.41532	1.33885
|| id:ebi-a-GCST90002032	outcome	ebi-a-GCST90002032	eZnTA4	NA	rs55760306	0.0222246	0.317428	0.944182	-0.599935	0.644384	1.02247	0.548847	1.90481
|| id:ebi-a-GCST90002032	outcome	ebi-a-GCST90002032	eZnTA4	NA	rs62138982	0.432956	0.302674	0.152591	-0.160284	1.0262	1.54181	0.851902	2.79043
|| id:ebi-a-GCST90002032	outcome	ebi-a-GCST90002032	eZnTA4	NA	rs6815832	-0.231071	0.35191	0.511425	-0.920814	0.458672	0.793683	0.398195	1.58197
|| id:ebi-a-GCST90002032	outcome	ebi-a-GCST90002032	eZnTA4	NA	rs7646534	0.167721	0.277326	0.545327	-0.375838	0.711279	1.18261	0.686713	2.0366
|| id:ebi-a-GCST90002032	outcome	ebi-a-GCST90002032	eZnTA4	NA	rs79502391	0.00717593	0.348572	0.983575	-0.676026	0.690377	1.0072	0.508634	1.99447
|| id:ebi-a-GCST90002032	outcome	ebi-a-GCST90002032	eZnTA4	NA	All - Inverse variance weighted	0.062893	0.0310551	0.0428462	0.00202499	0.123761	1.06491	1.00203	1.13175
|| id:ebi-a-GCST90002032	outcome	ebi-a-GCST90002032	eZnTA4	NA	All - MR Egger	0.0249051	0.0480315	0.610414	-0.0692366	0.119047	1.02522	0.933106	1.12642
SSC-A on HLA DR+ NK
exposure	outcome	id.exposure	id.outcome	samplesize	SNP	b	se	p	lo_ci	up_ci	or	or_lci95	or_uci95
|| id:ebi-a-GCST90002077	outcome	ebi-a-GCST90002077	95tnr4	NA	rs11000435	-0.106695	0.0711617	0.133788	-0.246172	0.032782	0.8988	0.781788	1.03333
|| id:ebi-a-GCST90002077	outcome	ebi-a-GCST90002077	95tnr4	NA	rs115805162	0.0510901	0.291556	0.860897	-0.52036	0.62254	1.05242	0.594307	1.86366
|| id:ebi-a-GCST90002077	outcome	ebi-a-GCST90002077	95tnr4	NA	rs11639511	-0.507384	0.290686	0.0809024	-1.07713	0.0623597	0.602068	0.340572	1.06435
|| id:ebi-a-GCST90002077	outcome	ebi-a-GCST90002077	95tnr4	NA	rs116660215	-0.519386	0.512585	0.310932	-1.52405	0.485281	0.594885	0.217827	1.62463
|| id:ebi-a-GCST90002077	outcome	ebi-a-GCST90002077	95tnr4	NA	rs117691019	-0.168166	0.123309	0.17264	-0.409852	0.0735207	0.845214	0.663748	1.07629
|| id:ebi-a-GCST90002077	outcome	ebi-a-GCST90002077	95tnr4	NA	rs11891318	0.0383727	0.278358	0.890356	-0.507209	0.583954	1.03912	0.602174	1.79311
|| id:ebi-a-GCST90002077	outcome	ebi-a-GCST90002077	95tnr4	NA	rs11980037	-0.229845	0.367668	0.531878	-0.950474	0.490785	0.794657	0.386558	1.6336
|| id:ebi-a-GCST90002077	outcome	ebi-a-GCST90002077	95tnr4	NA	rs12524004	-1.00494	0.813575	0.216752	-2.59954	0.589669	0.366068	0.0743075	1.80339
|| id:ebi-a-GCST90002077	outcome	ebi-a-GCST90002077	95tnr4	NA	rs140589274	-0.170857	0.386937	0.658805	-0.929254	0.58754	0.842942	0.394848	1.79956
|| id:ebi-a-GCST90002077	outcome	ebi-a-GCST90002077	95tnr4	NA	rs142321106	-0.558555	0.383551	0.145317	-1.31031	0.193205	0.572035	0.269735	1.21313
|| id:ebi-a-GCST90002077	outcome	ebi-a-GCST90002077	95tnr4	NA	rs142666685	-0.118064	0.146474	0.420218	-0.405153	0.169025	0.888639	0.666875	1.18415
|| id:ebi-a-GCST90002077	outcome	ebi-a-GCST90002077	95tnr4	NA	rs148866760	0.0326217	0.113008	0.772837	-0.188874	0.254118	1.03316	0.82789	1.28932
|| id:ebi-a-GCST90002077	outcome	ebi-a-GCST90002077	95tnr4	NA	rs183249728	0.435326	0.285534	0.127358	-0.12432	0.994971	1.54547	0.883097	2.70465
|| id:ebi-a-GCST90002077	outcome	ebi-a-GCST90002077	95tnr4	NA	rs2155742	-0.396299	0.361528	0.273001	-1.10489	0.312295	0.672806	0.331246	1.36656
|| id:ebi-a-GCST90002077	outcome	ebi-a-GCST90002077	95tnr4	NA	rs2896705	0.0104186	0.342202	0.975712	-0.660297	0.681135	1.01047	0.516698	1.97612
|| id:ebi-a-GCST90002077	outcome	ebi-a-GCST90002077	95tnr4	NA	rs333491	0.16084	0.310118	0.60401	-0.44699	0.76867	1.1745	0.63955	2.1569
|| id:ebi-a-GCST90002077	outcome	ebi-a-GCST90002077	95tnr4	NA	rs41473449	0.0207708	0.254643	0.93499	-0.47833	0.519871	1.02099	0.619818	1.68181
|| id:ebi-a-GCST90002077	outcome	ebi-a-GCST90002077	95tnr4	NA	rs4970518	-0.354487	0.367405	0.334626	-1.0746	0.365628	0.701533	0.341434	1.44142
|| id:ebi-a-GCST90002077	outcome	ebi-a-GCST90002077	95tnr4	NA	rs569911	0.0218154	0.220532	0.9212	-0.410427	0.454057	1.02206	0.663367	1.57469
|| id:ebi-a-GCST90002077	outcome	ebi-a-GCST90002077	95tnr4	NA	rs6847175	-0.0799543	0.230938	0.729181	-0.532593	0.372684	0.923159	0.587081	1.45163
|| id:ebi-a-GCST90002077	outcome	ebi-a-GCST90002077	95tnr4	NA	rs6977893	-0.825429	0.32466	0.0110083	-1.46176	-0.189094	0.438047	0.231827	0.827709
|| id:ebi-a-GCST90002077	outcome	ebi-a-GCST90002077	95tnr4	NA	rs71632979	0.0708324	0.108277	0.512999	-0.141391	0.283056	1.0734	0.86815	1.32718
|| id:ebi-a-GCST90002077	outcome	ebi-a-GCST90002077	95tnr4	NA	rs7206658	-0.0263596	0.47075	0.955346	-0.949029	0.89631	0.973985	0.387117	2.45054
|| id:ebi-a-GCST90002077	outcome	ebi-a-GCST90002077	95tnr4	NA	rs72698314	-0.273773	0.276685	0.322431	-0.816075	0.26853	0.760505	0.442164	1.30804
|| id:ebi-a-GCST90002077	outcome	ebi-a-GCST90002077	95tnr4	NA	rs7292569	-0.155208	0.262833	0.554842	-0.670361	0.359945	0.856237	0.511524	1.43325
|| id:ebi-a-GCST90002077	outcome	ebi-a-GCST90002077	95tnr4	NA	rs77898356	0.0286804	0.0724846	0.692345	-0.113389	0.17075	1.0291	0.892803	1.18619
|| id:ebi-a-GCST90002077	outcome	ebi-a-GCST90002077	95tnr4	NA	rs7859270	-0.296089	0.20657	0.151754	-0.700966	0.108787	0.743721	0.496106	1.11492
|| id:ebi-a-GCST90002077	outcome	ebi-a-GCST90002077	95tnr4	NA	All - Inverse variance weighted	-0.0656831	0.0334742	0.0497389	-0.131292	-7.37174e-05	0.936428	0.876961	0.999926
|| id:ebi-a-GCST90002077	outcome	ebi-a-GCST90002077	95tnr4	NA	All - MR Egger	-0.029933	0.0445367	0.507686	-0.117225	0.0573589	0.970511	0.889385	1.05904
CD8 on CD28- CD8br
exposure	outcome	id.exposure	id.outcome	samplesize	SNP	b	se	p	lo_ci	up_ci	or	or_lci95	or_uci95
|| id:ebi-a-GCST90002120	outcome	ebi-a-GCST90002120	npC3HQ	NA	rs11014701	-0.204256	0.303628	0.501126	-0.799367	0.390854	0.815253	0.449614	1.47824
|| id:ebi-a-GCST90002120	outcome	ebi-a-GCST90002120	npC3HQ	NA	rs11121500	0.329955	0.470827	0.483428	-0.592866	1.25278	1.39091	0.552741	3.50005
|| id:ebi-a-GCST90002120	outcome	ebi-a-GCST90002120	npC3HQ	NA	rs12537451	-0.00348186	0.213368	0.98698	-0.421682	0.414719	0.996524	0.655942	1.51394
|| id:ebi-a-GCST90002120	outcome	ebi-a-GCST90002120	npC3HQ	NA	rs13157900	-0.256169	0.325439	0.431194	-0.89403	0.381691	0.774011	0.409004	1.46476
|| id:ebi-a-GCST90002120	outcome	ebi-a-GCST90002120	npC3HQ	NA	rs143440491	-0.574733	0.283087	0.0423324	-1.12958	-0.0198834	0.562855	0.323168	0.980313
|| id:ebi-a-GCST90002120	outcome	ebi-a-GCST90002120	npC3HQ	NA	rs147279479	-0.405806	0.243881	0.0961224	-0.883813	0.0722009	0.666439	0.413204	1.07487
|| id:ebi-a-GCST90002120	outcome	ebi-a-GCST90002120	npC3HQ	NA	rs183795272	0.0376677	0.534398	0.943807	-1.00975	1.08509	1.03839	0.364309	2.9597
|| id:ebi-a-GCST90002120	outcome	ebi-a-GCST90002120	npC3HQ	NA	rs189927142	-0.139975	0.430985	0.745348	-0.984706	0.704756	0.86938	0.373549	2.02335
|| id:ebi-a-GCST90002120	outcome	ebi-a-GCST90002120	npC3HQ	NA	rs2588120	-0.553583	0.261184	0.0340469	-1.0655	-0.0416628	0.574887	0.344555	0.959193
|| id:ebi-a-GCST90002120	outcome	ebi-a-GCST90002120	npC3HQ	NA	rs533695182	-0.296484	1.53205	0.846551	-3.2993	2.70633	0.743428	0.036909	14.9742
|| id:ebi-a-GCST90002120	outcome	ebi-a-GCST90002120	npC3HQ	NA	rs56262516	-0.532343	0.36507	0.144787	-1.24788	0.183194	0.587227	0.287113	1.20105
|| id:ebi-a-GCST90002120	outcome	ebi-a-GCST90002120	npC3HQ	NA	rs6139531	-0.210583	0.281173	0.453889	-0.761681	0.340515	0.810112	0.466881	1.40567
|| id:ebi-a-GCST90002120	outcome	ebi-a-GCST90002120	npC3HQ	NA	rs62034403	0.164119	0.290926	0.572667	-0.406095	0.734334	1.17835	0.666247	2.08409
|| id:ebi-a-GCST90002120	outcome	ebi-a-GCST90002120	npC3HQ	NA	rs7134487	-1.71545	1.35576	0.205762	-4.37274	0.941839	0.179882	0.0126166	2.56469
|| id:ebi-a-GCST90002120	outcome	ebi-a-GCST90002120	npC3HQ	NA	rs7425430	0.186775	0.191345	0.329005	-0.18826	0.561811	1.20536	0.828399	1.75385
|| id:ebi-a-GCST90002120	outcome	ebi-a-GCST90002120	npC3HQ	NA	rs78689026	-1.02334	1.13257	0.36623	-3.24318	1.1965	0.359392	0.0390396	3.3085
|| id:ebi-a-GCST90002120	outcome	ebi-a-GCST90002120	npC3HQ	NA	rs80155370	-0.235215	0.185609	0.20506	-0.599008	0.128577	0.790401	0.549356	1.13721
|| id:ebi-a-GCST90002120	outcome	ebi-a-GCST90002120	npC3HQ	NA	rs960502	-0.102304	0.781506	0.895849	-1.63406	1.42945	0.902755	0.195137	4.17639
|| id:ebi-a-GCST90002120	outcome	ebi-a-GCST90002120	npC3HQ	NA	rs9884179	0.127615	0.301637	0.672241	-0.463593	0.718823	1.13612	0.629019	2.05202
|| id:ebi-a-GCST90002120	outcome	ebi-a-GCST90002120	npC3HQ	NA	rs9998963	-0.223765	0.381689	0.557708	-0.971875	0.524345	0.799503	0.378373	1.68935
|| id:ebi-a-GCST90002120	outcome	ebi-a-GCST90002120	npC3HQ	NA	All - Inverse variance weighted	-0.165226	0.0691465	0.0168714	-0.300753	-0.0296983	0.847703	0.740261	0.970738
|| id:ebi-a-GCST90002120	outcome	ebi-a-GCST90002120	npC3HQ	NA	All - MR Egger	-0.281526	0.20946	0.195627	-0.692068	0.129016	0.754631	0.50054	1.13771
